# Supplementary material for: Poly[[μ2-aqua-tetraaquadi-μ3-malonato-nickel(II)strontium(II)] dihydrate]
Source: Acta Crystallogr Sect E Struct Rep Online. 2010 Dec 4;67(Pt 1):m19–20. doi: 10.1107/S1600536810049779 (PMC3050271; doi:10.1107/S1600536810049779)
Supplement: Supplementary file 1 [file e-67-00m19-sup1.cif]

##############################################################################
###                                                                        ###
###        Electronic paper (Acta Crystallographica Section E)             ###
###                                                                        ###
##############################################################################
#                                                                            #
# This CIF contains the data in a paper accepted for publication in Acta     #
# Crystallographica Section E. It conforms to the requirements of Notes      #
# for Authors for Section E, and has been peer reviewed under the auspices   #
# of the IUCr Commission on Journals.                                        #
#                                                                            #
# Full details of the Crystallographic Information File format               #
# are given in the paper "The Crystallographic Information File (CIF):       #
# a New Standard Archive File for Crystallography" by S. R. Hall, F. H.      #
# Allen and I. D. Brown [Acta Cryst. (1991), A47, 655-685].                  #
#                                                                            #
# The current version of the core CIF dictionary is obtainable from          #
# ftp://ftp.iucr.org/pub/cif_core.dic. The current version number is 2.4.    #
#                                                                            #
# Software is freely available for graphical display of the structure(s) in  #
# this CIF.  For information consult the CIF home page http://www.iucr.org/  #
# cif/home.html                                                              #
#                                                                            #
# This file may be used for bona fide research purposes within the           #
# scientific community so long as proper attribution is given to the journal # 
# article from which it was obtained.                                        #
#                                                                            #
##############################################################################
                                             
data_I
_audit_creation_method     SHELXL-97
_chemical_name_systematic
;
Poly[[\m~2~-aqua-tetraaquadi-\m~3~-malonato-nickel(II)strontium(II)]
dihydrate]
;
_chemical_name_common     ?
_chemical_formula_moiety     'C6 H14 Ni O13 Sr, 2(H2 O)'
_chemical_formula_sum     'C6 H18 Ni O15 Sr'
_chemical_formula_iupac     '[Ni Sr (C3 H2 O4)2 (H2 O)5], 2H2 O'
_chemical_formula_weight     476.53
_chemical_melting_point     ?
_symmetry_cell_setting     monoclinic
_symmetry_space_group_name_H-M     'P 21/c'
_symmetry_space_group_name_Hall     '-P 2ybc'
loop_
    _symmetry_equiv_pos_as_xyz
    'x, y, z'
    '-x, y+1/2, -z+1/2'
    '-x, -y, -z'
    'x, -y-1/2, z-1/2'
_cell_length_a     6.7745(14)
_cell_length_b     14.220(3)
_cell_length_c     15.629(3)
_cell_angle_alpha     90.00
_cell_angle_beta     101.10(3)
_cell_angle_gamma     90.00
_cell_volume     1477.4(5)
_cell_formula_units_Z     4
_cell_measurement_reflns_used     11235
_cell_measurement_theta_min     1.32
_cell_measurement_theta_max     28.24
_cell_measurement_temperature     294(2)
_exptl_crystal_description     Prism
_exptl_crystal_colour     Green
_exptl_crystal_size_max     0.12
_exptl_crystal_size_mid     0.06
_exptl_crystal_size_min     0.04
_exptl_crystal_density_diffrn     2.142
_exptl_crystal_density_meas     ?
_exptl_crystal_density_method     'not measured'
_exptl_crystal_F_000     960
_exptl_absorpt_coefficient_mu     4.965
_exptl_absorpt_correction_type     multi-scan
_exptl_absorpt_process_details     '(CrystalClear; Rigaku/MSC, 2005)'
_exptl_absorpt_correction_T_min     0.548
_exptl_absorpt_correction_T_max     0.712
_exptl_special_details
;
;
_diffrn_ambient_temperature     294(2)
_diffrn_radiation_type     MoK\a
_diffrn_radiation_wavelength     0.71073
_diffrn_radiation_source     'rotating anode'
_diffrn_radiation_monochromator     confocal
_diffrn_measurement_device_type     'Rigaku Saturn CCD area-detector'
_diffrn_measurement_method     \w
_diffrn_detector_area_resol_mean     28.57
_diffrn_reflns_number     9983
_diffrn_reflns_av_R_equivalents     0.0451
_diffrn_reflns_av_sigmaI/netI     0.0339
_diffrn_reflns_theta_min     1.95
_diffrn_reflns_theta_max     25.03
_diffrn_reflns_theta_full     25.03
_diffrn_measured_fraction_theta_max     0.999
_diffrn_measured_fraction_theta_full     0.999
_diffrn_reflns_limit_h_min     -7
_diffrn_reflns_limit_h_max     8
_diffrn_reflns_limit_k_min     -13
_diffrn_reflns_limit_k_max     16
_diffrn_reflns_limit_l_min     -18
_diffrn_reflns_limit_l_max     18
_diffrn_standards_number     0
_diffrn_standards_interval_count     ?
_diffrn_standards_interval_time     ?
_diffrn_standards_decay_%     ?
_refine_special_details
;
Refinement of <i>F</i>^2^ against ALL reflections. The weighted <i>R</i>-factor
<i>wR</i> and goodness of fit <i>S</i> are based on <i>F</i>^2^, conventional
<i>R</i>-factors <i>R</i> are based on <i>F</i>, with <i>F</i> set to zero for
negative <i>F</i>^2^. The threshold expression of <i>F</i>^2^ >
\s(<i>F</i>^2^) is used only for calculating <i>R</i>-factors(gt) <i>etc</i>.
and is not relevant to the choice of reflections for refinement.
<i>R</i>-factors based on <i>F</i>^2^ are statistically about twice as large
as those based on <i>F</i>, and <i>R</i>- factors based on ALL data will be
even larger.
;
_reflns_number_total     2609
_reflns_number_gt     2235
_reflns_threshold_expression     I>2sigma(I)
_refine_ls_structure_factor_coef     Fsqd
_refine_ls_matrix_type     full
_refine_ls_R_factor_all     0.0382
_refine_ls_R_factor_gt     0.0345
_refine_ls_wR_factor_gt     0.0955
_refine_ls_wR_factor_ref     0.0983
_refine_ls_goodness_of_fit_ref     1.048
_refine_ls_restrained_S_all     1.048
_refine_ls_number_reflns     2609
_refine_ls_number_parameters     208
_refine_ls_number_restraints     0
_refine_ls_hydrogen_treatment     constr
_refine_ls_weighting_scheme     calc
_refine_ls_weighting_details
                 'calc w=1/[\s^2^(Fo^2^)+(0.0667P)^2^] where P=(Fo^2^+2Fc^2^)/3'
_atom_sites_solution_hydrogens     geom
_atom_sites_solution_primary     direct
_atom_sites_solution_secondary     difmap
_refine_ls_shift/su_max     0.001
_refine_ls_shift/su_mean     0.000
_refine_diff_density_max     0.777
_refine_diff_density_min     -0.593
_refine_ls_extinction_method     none
_refine_ls_extinction_coef     ?
loop_
    _atom_type_symbol
    _atom_type_description
    _atom_type_scat_dispersion_real
    _atom_type_scat_dispersion_imag
    _atom_type_scat_source
    'C' 'C' 0.0033 0.0016
                         'International Tables Vol C Tables 4.2.6.8 and 6.1.1.4'
    'H' 'H' 0.0000 0.0000
                         'International Tables Vol C Tables 4.2.6.8 and 6.1.1.4'
    'Ni' 'Ni' 0.3393 1.1124
                         'International Tables Vol C Tables 4.2.6.8 and 6.1.1.4'
    'O' 'O' 0.0106 0.0060
                         'International Tables Vol C Tables 4.2.6.8 and 6.1.1.4'
    'Sr' 'Sr' -1.5307 3.2498
                         'International Tables Vol C Tables 4.2.6.8 and 6.1.1.4'
_computing_data_collection     'CrystalClear (Rigaku/MSC, 2005)'
_computing_cell_refinement     'CrystalClear (Rigaku/MSC, 2005)'
_computing_data_reduction     'CrystalClear (Rigaku/MSC, 2005)'
_computing_structure_solution     'SHELXS97 (Sheldrick, 2008)'
_computing_structure_refinement     'SHELXL97 (Sheldrick, 2008)'
_computing_molecular_graphics     'SHELXTL (Sheldrick, 2008)'
_computing_publication_material     'SHELXTL (Sheldrick, 2008)'
loop_
    _atom_site_type_symbol
    _atom_site_label
    _atom_site_fract_x
    _atom_site_fract_y
    _atom_site_fract_z
    _atom_site_U_iso_or_equiv
    _atom_site_adp_type
    _atom_site_calc_flag
    _atom_site_refinement_flags
    _atom_site_occupancy
    _atom_site_disorder_assembly
    _atom_site_disorder_group
    Sr Sr1 0.76917(4) 0.41527(3) 0.54827(2) 0.03336(14) Uani d . 1 . .
    Ni Ni1 0.77798(6) 0.26471(3) 0.29429(3) 0.03640(16) Uani d . 1 . .
    O O1 0.6901(3) 0.35987(19) 0.37645(16) 0.0383(6) Uani d . 1 . .
    O O2 0.4937(4) 0.46958(19) 0.41211(16) 0.0376(6) Uani d . 1 . .
    O O3 0.2090(5) 0.3344(3) 0.1625(3) 0.0892(15) Uani d . 1 . .
    O O4 0.4994(4) 0.2690(2) 0.21955(17) 0.0426(6) Uani d . 1 . .
    O O5 0.8646(4) 0.16635(19) 0.21529(16) 0.0376(6) Uani d . 1 . .
    O O6 1.0210(4) 0.03826(19) 0.18917(16) 0.0393(6) Uani d . 1 . .
    O O7 1.0539(4) 0.2606(2) 0.37197(18) 0.0466(7) Uani d . 1 . .
    O O8 1.3529(4) 0.2065(2) 0.4271(2) 0.0600(9) Uani d . 1 . .
    C C1 0.5431(5) 0.4164(3) 0.3563(2) 0.0353(8) Uani d . 1 . .
    C C2 0.4297(6) 0.4246(3) 0.2641(3) 0.0430(9) Uani d . 1 . .
    H H2A 0.5089 0.4630 0.2320 0.052 Uiso calc R 1 . .
    H H2B 0.3057 0.4584 0.2650 0.052 Uiso calc R 1 . .
    C C3 0.3765(5) 0.3345(3) 0.2136(3) 0.0468(10) Uani d . 1 . .
    C C4 1.0035(5) 0.1073(3) 0.2363(2) 0.0372(8) Uani d . 1 . .
    C C5 1.1565(7) 0.1145(4) 0.3191(3) 0.0618(13) Uani d . 1 . .
    H H5A 1.2856 0.1000 0.3042 0.074 Uiso calc R 1 . .
    H H5B 1.1275 0.0639 0.3565 0.074 Uiso calc R 1 . .
    C C6 1.1875(5) 0.2012(3) 0.3748(2) 0.0399(9) Uani d . 1 . .
    O O9 0.6818(5) 0.1619(2) 0.3674(2) 0.0703(11) Uani d . 1 . .
    H H9A 0.5832 0.1782 0.3899 0.084 Uiso d R 1 . .
    H H9B 0.7235 0.1063 0.3805 0.084 Uiso d R 1 . .
    O O10 0.8706(3) 0.37394(19) 0.22446(16) 0.0380(6) Uani d . 1 . .
    H H10A 0.9763 0.3629 0.2042 0.046 Uiso d R 1 . .
    H H10B 0.8794 0.4243 0.2542 0.046 Uiso d R 1 . .
    O O11 0.4547(3) 0.32253(19) 0.56368(16) 0.0384(6) Uani d . 1 . .
    H H11A 0.4583 0.2973 0.6130 0.046 Uiso d R 1 . .
    H H11B 0.4168 0.2852 0.5212 0.046 Uiso d R 1 . .
    O O12 0.8968(4) 0.24515(19) 0.54373(17) 0.0418(6) Uani d . 1 . .
    H H12A 1.0020 0.2298 0.5801 0.050 Uiso d R 1 . .
    H H12B 0.8940 0.2226 0.4933 0.050 Uiso d R 1 . .
    O O13 0.8855(4) 0.58384(18) 0.51241(16) 0.0380(6) Uani d . 1 . .
    H H13A 0.9186 0.6223 0.5544 0.046 Uiso d R 1 . .
    H H13B 0.7751 0.5986 0.4787 0.046 Uiso d R 1 . .
    O O14 0.5916(6) 0.0732(3) 0.5637(2) 0.0772(11) Uani d . 1 . .
    H H14A 0.6736 0.1063 0.6009 0.093 Uiso d R 1 . .
    H H14B 0.5234 0.1080 0.5238 0.093 Uiso d R 1 . .
    O O15 0.8248(5) 0.0017(3) 0.4433(2) 0.0769(11) Uani d . 1 . .
    H H15A 0.7252 -0.0157 0.4633 0.092 Uiso d R 1 . .
    H H15B 0.8963 -0.0419 0.4283 0.092 Uiso d R 1 . .
loop_
    _atom_site_aniso_label
    _atom_site_aniso_U_11
    _atom_site_aniso_U_22
    _atom_site_aniso_U_33
    _atom_site_aniso_U_12
    _atom_site_aniso_U_13
    _atom_site_aniso_U_23
    Sr1 0.0315(2) 0.0324(2) 0.0327(2) 0.00063(12) -0.00229(14) -0.00001(13)
    Ni1 0.0387(3) 0.0331(3) 0.0342(3) 0.0033(2) -0.0009(2) -0.0006(2)
    O1 0.0380(13) 0.0386(16) 0.0344(13) 0.0057(11) -0.0024(11) -0.0025(11)
    O2 0.0367(13) 0.0369(16) 0.0363(13) 0.0007(11) -0.0004(11) -0.0015(12)
    O3 0.0387(16) 0.121(4) 0.097(3) 0.0142(19) -0.0150(17) -0.071(3)
    O4 0.0397(14) 0.0407(16) 0.0439(15) -0.0028(12) -0.0005(12) -0.0084(12)
    O5 0.0378(13) 0.0351(16) 0.0369(13) 0.0038(11) -0.0004(10) -0.0023(11)
    O6 0.0427(14) 0.0339(15) 0.0374(14) 0.0031(11) -0.0015(11) -0.0030(12)
    O7 0.0522(16) 0.0419(17) 0.0385(14) 0.0117(13) -0.0093(12) -0.0049(12)
    O8 0.0359(14) 0.070(2) 0.0674(19) 0.0041(14) -0.0073(14) -0.0353(18)
    C1 0.0328(17) 0.033(2) 0.037(2) -0.0026(15) 0.0001(15) 0.0012(16)
    C2 0.040(2) 0.046(3) 0.039(2) 0.0068(17) -0.0019(16) -0.0027(18)
    C3 0.0317(18) 0.058(3) 0.047(2) 0.0000(18) -0.0009(16) -0.018(2)
    C4 0.0377(19) 0.034(2) 0.039(2) -0.0009(16) 0.0039(16) -0.0020(17)
    C5 0.051(2) 0.050(3) 0.069(3) 0.017(2) -0.026(2) -0.023(2)
    C6 0.0361(19) 0.040(2) 0.041(2) -0.0013(16) 0.0014(16) -0.0027(17)
    O9 0.073(2) 0.048(2) 0.102(3) 0.0248(17) 0.048(2) 0.0311(19)
    O10 0.0368(12) 0.0344(15) 0.0393(14) 0.0015(11) -0.0011(11) -0.0032(12)
    O11 0.0390(13) 0.0378(16) 0.0341(13) -0.0024(11) -0.0039(10) 0.0006(11)
    O12 0.0435(14) 0.0413(17) 0.0358(13) 0.0036(12) -0.0040(11) 0.0002(11)
    O13 0.0344(12) 0.0370(16) 0.0387(14) 0.0030(10) -0.0025(11) -0.0025(11)
    O14 0.076(2) 0.081(3) 0.065(2) -0.016(2) -0.0118(18) 0.0063(19)
    O15 0.080(2) 0.058(2) 0.097(3) 0.025(2) 0.030(2) 0.027(2)
_geom_special_details
;
All e.s.d.'s (except the e.s.d. in the dihedral angle between two l.s. planes)
are estimated using the full covariance matrix. The cell e.s.d.'s are taken
into account individually in the estimation of e.s.d.'s in distances, angles
and torsion angles; correlations between e.s.d.'s in cell parameters are only
used when they are defined by crystal symmetry. An approximate (isotropic)
treatment of cell e.s.d.'s is used for estimating e.s.d.'s involving l.s.
planes.
;
loop_
    _geom_bond_atom_site_label_1
    _geom_bond_atom_site_label_2
    _geom_bond_site_symmetry_2
    _geom_bond_distance
    _geom_bond_publ_flag
    Sr1 O11 . 2.556(2) y
    Sr1 O12 . 2.574(3) y
    Sr1 O2 3_666 2.581(3) y
    Sr1 O6 4_566 2.598(3) y
    Sr1 O13 . 2.618(3) y
    Sr1 O2 . 2.660(3) y
    Sr1 O13 3_766 2.688(2) y
    Sr1 O1 . 2.751(3) y
    Sr1 O5 4_566 2.816(3) y
    Ni1 O4 . 2.020(3) y
    Ni1 O7 . 2.024(3) y
    Ni1 O5 . 2.026(2) y
    Ni1 O1 . 2.032(3) y
    Ni1 O9 . 2.038(3) y
    Ni1 O10 . 2.064(3) y
    O1 C1 . 1.272(4) n
    O2 C1 . 1.247(4) n
    O3 C3 . 1.255(5) n
    O4 C3 . 1.240(5) n
    O5 C4 . 1.257(5) n
    O6 C4 . 1.247(5) n
    O7 C6 . 1.233(5) n
    O8 C6 . 1.256(5) n
    C1 C2 . 1.502(5) ?
    C2 C3 . 1.512(6) ?
    C2 H2A . 0.9700 ?
    C2 H2B . 0.9700 ?
    C4 C5 . 1.498(6) ?
    C5 C6 . 1.500(6) ?
    C5 H5A . 0.9700 ?
    C5 H5B . 0.9700 ?
    O9 H9A . 0.8447 ?
    O9 H9B . 0.8514 ?
    O10 H10A . 0.8512 ?
    O10 H10B . 0.8504 ?
    O11 H11A . 0.8461 ?
    O11 H11B . 0.8497 ?
    O12 H12A . 0.8499 ?
    O12 H12B . 0.8484 ?
    O13 H13A . 0.8504 ?
    O13 H13B . 0.8538 ?
    O14 H14A . 0.8626 ?
    O14 H14B . 0.8589 ?
    O15 H15A . 0.8350 ?
    O15 H15B . 0.8470 ?
loop_
    _geom_angle_atom_site_label_1
    _geom_angle_atom_site_label_2
    _geom_angle_atom_site_label_3
    _geom_angle_site_symmetry_1
    _geom_angle_site_symmetry_3
    _geom_angle
    _geom_angle_publ_flag
    O11 Sr1 O12 . . 78.94(8) ?
    O11 Sr1 O2 . 3_666 71.25(9) ?
    O12 Sr1 O2 . 3_666 148.61(8) ?
    O11 Sr1 O6 . 4_566 118.33(8) ?
    O12 Sr1 O6 . 4_566 95.34(8) ?
    O2 Sr1 O6 3_666 4_566 90.35(8) ?
    O11 Sr1 O13 . . 141.58(8) ?
    O12 Sr1 O13 . . 137.57(8) ?
    O2 Sr1 O13 3_666 . 73.77(8) ?
    O6 Sr1 O13 4_566 . 76.88(8) ?
    O11 Sr1 O2 . . 75.89(8) ?
    O12 Sr1 O2 . . 115.99(8) ?
    O2 Sr1 O2 3_666 . 66.27(9) ?
    O6 Sr1 O2 4_566 . 148.12(9) ?
    O13 Sr1 O2 . . 75.91(8) ?
    O11 Sr1 O13 . 3_766 146.45(8) ?
    O12 Sr1 O13 . 3_766 71.04(8) ?
    O2 Sr1 O13 3_666 3_766 140.29(8) ?
    O6 Sr1 O13 4_566 3_766 79.85(8) ?
    O13 Sr1 O13 . 3_766 66.54(9) ?
    O2 Sr1 O13 . 3_766 103.91(8) ?
    O11 Sr1 O1 . . 86.27(8) ?
    O12 Sr1 O1 . . 72.98(8) ?
    O2 Sr1 O1 3_666 . 113.72(8) ?
    O6 Sr1 O1 4_566 . 150.82(7) ?
    O13 Sr1 O1 . . 93.63(8) ?
    O2 Sr1 O1 . . 47.73(8) ?
    O13 Sr1 O1 3_766 . 71.10(8) ?
    O11 Sr1 O5 . 4_566 75.33(8) ?
    O12 Sr1 O5 . 4_566 67.66(8) ?
    O2 Sr1 O5 3_666 4_566 94.87(8) ?
    O6 Sr1 O5 4_566 4_566 47.39(8) ?
    O13 Sr1 O5 . 4_566 123.45(8) ?
    O2 Sr1 O5 . 4_566 149.50(7) ?
    O13 Sr1 O5 3_766 4_566 105.60(8) ?
    O1 Sr1 O5 . 4_566 138.92(8) ?
    O11 Sr1 C4 . 4_566 98.18(9) ?
    O12 Sr1 C4 . 4_566 79.28(9) ?
    O2 Sr1 C4 3_666 4_566 95.17(9) ?
    O6 Sr1 C4 4_566 4_566 23.50(9) ?
    O13 Sr1 C4 . 4_566 100.31(9) ?
    O2 Sr1 C4 . 4_566 161.43(9) ?
    O13 Sr1 C4 3_766 4_566 90.77(9) ?
    O1 Sr1 C4 . 4_566 150.52(9) ?
    O5 Sr1 C4 4_566 4_566 24.11(9) ?
    O11 Sr1 C1 . . 80.11(9) ?
    O12 Sr1 C1 . . 94.85(9) ?
    O2 Sr1 C1 3_666 . 89.63(9) ?
    O6 Sr1 C1 4_566 . 160.39(9) ?
    O13 Sr1 C1 . . 84.30(9) ?
    O2 Sr1 C1 . . 23.50(9) ?
    O13 Sr1 C1 3_766 . 87.70(9) ?
    O1 Sr1 C1 . . 24.22(8) ?
    O5 Sr1 C1 4_566 . 152.04(9) ?
    C4 Sr1 C1 4_566 . 174.11(10) ?
    O11 Sr1 Sr1 . 3_666 70.32(6) ?
    O12 Sr1 Sr1 . 3_666 140.14(6) ?
    O2 Sr1 Sr1 3_666 3_666 33.70(6) ?
    O6 Sr1 Sr1 4_566 3_666 121.22(6) ?
    O13 Sr1 Sr1 . 3_666 71.83(6) ?
    O2 Sr1 Sr1 . 3_666 32.57(5) ?
    O13 Sr1 Sr1 3_766 3_666 126.73(6) ?
    O1 Sr1 Sr1 . 3_666 80.14(6) ?
    O5 Sr1 Sr1 4_566 3_666 124.90(5) ?
    C4 Sr1 Sr1 4_566 3_666 128.87(7) ?
    C1 Sr1 Sr1 . 3_666 55.97(7) ?
    O11 Sr1 H13B . . 125.9 ?
    O12 Sr1 H13B . . 145.7 ?
    O2 Sr1 H13B 3_666 . 64.5 ?
    O6 Sr1 H13B 4_566 . 92.1 ?
    O13 Sr1 H13B . . 17.5 ?
    O2 Sr1 H13B . . 59.0 ?
    O13 Sr1 H13B 3_766 . 77.4 ?
    O1 Sr1 H13B . . 84.4 ?
    O5 Sr1 H13B 4_566 . 135.9 ?
    C4 Sr1 H13B 4_566 . 114.9 ?
    C1 Sr1 H13B . . 70.3 ?
    Sr1 Sr1 H13B 3_666 . 55.5 ?
    O4 Ni1 O7 . . 178.51(10) ?
    O4 Ni1 O5 . . 90.94(10) ?
    O7 Ni1 O5 . . 90.19(11) ?
    O4 Ni1 O1 . . 89.44(10) ?
    O7 Ni1 O1 . . 89.39(10) ?
    O5 Ni1 O1 . . 178.06(10) ?
    O4 Ni1 O9 . . 88.97(13) ?
    O7 Ni1 O9 . . 90.06(14) ?
    O5 Ni1 O9 . . 90.45(12) ?
    O1 Ni1 O9 . . 87.66(12) ?
    O4 Ni1 O10 . . 90.96(11) ?
    O7 Ni1 O10 . . 89.96(11) ?
    O5 Ni1 O10 . . 92.53(10) ?
    O1 Ni1 O10 . . 89.36(11) ?
    O9 Ni1 O10 . . 177.02(12) ?
    C1 O1 Ni1 . . 125.2(2) ?
    C1 O1 Sr1 . . 93.2(2) ?
    Ni1 O1 Sr1 . . 141.44(12) ?
    C1 O2 Sr1 . 3_666 147.4(2) ?
    C1 O2 Sr1 . . 98.2(2) ?
    Sr1 O2 Sr1 3_666 . 113.73(9) ?
    C3 O4 Ni1 . . 127.2(3) ?
    C4 O5 Ni1 . . 126.3(2) ?
    C4 O5 Sr1 . 4_565 89.6(2) ?
    Ni1 O5 Sr1 . 4_565 143.89(12) ?
    C4 O6 Sr1 . 4_565 100.3(2) ?
    C6 O7 Ni1 . . 128.9(3) ?
    O2 C1 O1 . . 120.9(3) n
    O2 C1 C2 . . 117.9(3) ?
    O1 C1 C2 . . 121.2(3) ?
    O2 C1 Sr1 . . 58.32(19) ?
    O1 C1 Sr1 . . 62.55(19) ?
    C2 C1 Sr1 . . 175.7(3) ?
    C1 C2 C3 . . 117.5(4) ?
    C1 C2 H2A . . 107.9 ?
    C3 C2 H2A . . 107.9 ?
    C1 C2 H2B . . 107.9 ?
    C3 C2 H2B . . 107.9 ?
    H2A C2 H2B . . 107.2 ?
    O4 C3 O3 . . 123.9(4) y
    O4 C3 C2 . . 120.5(3) ?
    O3 C3 C2 . . 115.4(4) ?
    O6 C4 O5 . . 121.6(4) n
    O6 C4 C5 . . 115.8(3) ?
    O5 C4 C5 . . 122.6(3) ?
    O6 C4 Sr1 . 4_565 56.20(19) ?
    O5 C4 Sr1 . 4_565 66.3(2) ?
    C5 C4 Sr1 . 4_565 167.6(3) ?
    C4 C5 C6 . . 123.6(4) ?
    C4 C5 H5A . . 106.4 ?
    C6 C5 H5A . . 106.4 ?
    C4 C5 H5B . . 106.4 ?
    C6 C5 H5B . . 106.4 ?
    H5A C5 H5B . . 106.5 ?
    O7 C6 O8 . . 122.6(4) n
    O7 C6 C5 . . 121.5(3) ?
    O8 C6 C5 . . 115.8(4) ?
    Ni1 O9 H9A . . 113.6 ?
    Ni1 O9 H9B . . 132.4 ?
    H9A O9 H9B . . 114.0 ?
    Ni1 O10 H10A . . 114.9 ?
    Ni1 O10 H10B . . 110.0 ?
    H10A O10 H10B . . 112.5 ?
    Sr1 O11 H11A . . 115.2 ?
    Sr1 O11 H11B . . 112.4 ?
    H11A O11 H11B . . 113.4 ?
    Sr1 O12 H12A . . 117.7 ?
    Sr1 O12 H12B . . 115.7 ?
    H12A O12 H12B . . 112.9 ?
    Sr1 O13 Sr1 . 3_766 113.46(9) ?
    Sr1 O13 H13A . . 118.0 ?
    Sr1 O13 H13A 3_766 . 98.7 ?
    Sr1 O13 H13B . . 95.3 ?
    Sr1 O13 H13B 3_766 . 120.0 ?
    H13A O13 H13B . . 112.8 ?
    H14A O14 H14B . . 111.1 ?
    H15A O15 H15B . . 115.6 ?
loop_
    _geom_torsion_atom_site_label_1
    _geom_torsion_atom_site_label_2
    _geom_torsion_atom_site_label_3
    _geom_torsion_atom_site_label_4
    _geom_torsion_site_symmetry_1
    _geom_torsion_site_symmetry_2
    _geom_torsion_site_symmetry_3
    _geom_torsion_site_symmetry_4
    _geom_torsion
    _geom_torsion_publ_flag
    O4 Ni1 O1 C1 . . . . -22.3(3) ?
    O7 Ni1 O1 C1 . . . . 158.6(3) ?
    O9 Ni1 O1 C1 . . . . -111.3(3) ?
    O10 Ni1 O1 C1 . . . . 68.7(3) ?
    O4 Ni1 O1 Sr1 . . . . 151.6(2) ?
    O7 Ni1 O1 Sr1 . . . . -27.5(2) ?
    O9 Ni1 O1 Sr1 . . . . 62.6(2) ?
    O10 Ni1 O1 Sr1 . . . . -117.47(19) ?
    O11 Sr1 O1 C1 . . . . 74.0(2) ?
    O12 Sr1 O1 C1 . . . . 153.6(2) ?
    O2 Sr1 O1 C1 3_666 . . . 6.4(2) ?
    O6 Sr1 O1 C1 4_566 . . . -136.8(2) ?
    O13 Sr1 O1 C1 . . . . -67.4(2) ?
    O2 Sr1 O1 C1 . . . . -0.23(19) ?
    O13 Sr1 O1 C1 3_766 . . . -131.1(2) ?
    O5 Sr1 O1 C1 4_566 . . . 136.6(2) ?
    C4 Sr1 O1 C1 4_566 . . . 174.1(2) ?
    Sr1 Sr1 O1 C1 3_666 . . . 3.4(2) ?
    O11 Sr1 O1 Ni1 . . . . -100.9(2) ?
    O12 Sr1 O1 Ni1 . . . . -21.35(18) ?
    O2 Sr1 O1 Ni1 3_666 . . . -168.55(17) ?
    O6 Sr1 O1 Ni1 4_566 . . . 48.3(3) ?
    O13 Sr1 O1 Ni1 . . . . 117.59(19) ?
    O2 Sr1 O1 Ni1 . . . . -175.2(2) ?
    O13 Sr1 O1 Ni1 3_766 . . . 53.91(18) ?
    O5 Sr1 O1 Ni1 4_566 . . . -38.4(2) ?
    C4 Sr1 O1 Ni1 4_566 . . . -0.9(3) ?
    C1 Sr1 O1 Ni1 . . . . -175.0(4) ?
    Sr1 Sr1 O1 Ni1 3_666 . . . -171.6(2) ?
    O11 Sr1 O2 C1 . . . . -97.7(2) ?
    O12 Sr1 O2 C1 . . . . -27.7(2) ?
    O2 Sr1 O2 C1 3_666 . . . -173.1(3) ?
    O6 Sr1 O2 C1 4_566 . . . 140.8(2) ?
    O13 Sr1 O2 C1 . . . . 108.7(2) ?
    O13 Sr1 O2 C1 3_766 . . . 47.7(2) ?
    O1 Sr1 O2 C1 . . . . 0.2(2) ?
    O5 Sr1 O2 C1 4_566 . . . -117.4(2) ?
    C4 Sr1 O2 C1 4_566 . . . -171.0(3) ?
    Sr1 Sr1 O2 C1 3_666 . . . -173.1(3) ?
    O11 Sr1 O2 Sr1 . . . 3_666 75.43(11) ?
    O12 Sr1 O2 Sr1 . . . 3_666 145.39(9) ?
    O2 Sr1 O2 Sr1 3_666 . . 3_666 0.0 ?
    O6 Sr1 O2 Sr1 4_566 . . 3_666 -46.06(17) ?
    O13 Sr1 O2 Sr1 . . . 3_666 -78.20(11) ?
    O13 Sr1 O2 Sr1 3_766 . . 3_666 -139.18(9) ?
    O1 Sr1 O2 Sr1 . . . 3_666 173.35(16) ?
    O5 Sr1 O2 Sr1 4_566 . . 3_666 55.7(2) ?
    C4 Sr1 O2 Sr1 4_566 . . 3_666 2.1(3) ?
    C1 Sr1 O2 Sr1 . . . 3_666 173.1(3) ?
    O5 Ni1 O4 C3 . . . . -156.7(3) ?
    O1 Ni1 O4 C3 . . . . 25.2(3) ?
    O9 Ni1 O4 C3 . . . . 112.8(3) ?
    O10 Ni1 O4 C3 . . . . -64.2(3) ?
    O4 Ni1 O5 C4 . . . . -155.1(3) ?
    O7 Ni1 O5 C4 . . . . 23.9(3) ?
    O9 Ni1 O5 C4 . . . . -66.1(3) ?
    O10 Ni1 O5 C4 . . . . 113.9(3) ?
    O4 Ni1 O5 Sr1 . . . 4_565 18.5(2) ?
    O7 Ni1 O5 Sr1 . . . 4_565 -162.5(2) ?
    O9 Ni1 O5 Sr1 . . . 4_565 107.5(2) ?
    O10 Ni1 O5 Sr1 . . . 4_565 -72.5(2) ?
    O5 Ni1 O7 C6 . . . . -15.4(3) ?
    O1 Ni1 O7 C6 . . . . 162.7(3) ?
    O9 Ni1 O7 C6 . . . . 75.0(3) ?
    O10 Ni1 O7 C6 . . . . -107.9(3) ?
    Sr1 O2 C1 O1 3_666 . . . -168.7(3) ?
    Sr1 O2 C1 O1 . . . . -0.5(4) ?
    Sr1 O2 C1 C2 3_666 . . . 14.1(6) ?
    Sr1 O2 C1 C2 . . . . -177.7(3) ?
    Sr1 O2 C1 Sr1 3_666 . . . -168.2(5) ?
    Ni1 O1 C1 O2 . . . . 176.6(2) ?
    Sr1 O1 C1 O2 . . . . 0.4(4) ?
    Ni1 O1 C1 C2 . . . . -6.3(5) ?
    Sr1 O1 C1 C2 . . . . 177.6(3) ?
    Ni1 O1 C1 Sr1 . . . . 176.2(3) ?
    O11 Sr1 C1 O2 . . . . 77.3(2) ?
    O12 Sr1 C1 O2 . . . . 155.2(2) ?
    O2 Sr1 C1 O2 3_666 . . . 6.3(2) ?
    O6 Sr1 C1 O2 4_566 . . . -83.7(3) ?
    O13 Sr1 C1 O2 . . . . -67.4(2) ?
    O13 Sr1 C1 O2 3_766 . . . -134.1(2) ?
    O1 Sr1 C1 O2 . . . . -179.6(4) ?
    O5 Sr1 C1 O2 4_566 . . . 106.0(3) ?
    Sr1 Sr1 C1 O2 3_666 . . . 4.47(18) ?
    O11 Sr1 C1 O1 . . . . -103.1(2) ?
    O12 Sr1 C1 O1 . . . . -25.2(2) ?
    O2 Sr1 C1 O1 3_666 . . . -174.1(2) ?
    O6 Sr1 C1 O1 4_566 . . . 95.9(3) ?
    O13 Sr1 C1 O1 . . . . 112.1(2) ?
    O2 Sr1 C1 O1 . . . . 179.6(4) ?
    O13 Sr1 C1 O1 3_766 . . . 45.5(2) ?
    O5 Sr1 C1 O1 4_566 . . . -74.4(3) ?
    Sr1 Sr1 C1 O1 3_666 . . . -176.0(2) ?
    O2 C1 C2 C3 . . . . -139.2(4) ?
    O1 C1 C2 C3 . . . . 43.6(5) ?
    Ni1 O4 C3 O3 . . . . 176.4(4) ?
    Ni1 O4 C3 C2 . . . . 1.4(6) ?
    C1 C2 C3 O4 . . . . -41.0(5) ?
    C1 C2 C3 O3 . . . . 143.6(4) ?
    Sr1 O6 C4 O5 4_565 . . . 11.5(4) ?
    Sr1 O6 C4 C5 4_565 . . . -169.0(3) ?
    Ni1 O5 C4 O6 . . . . 165.8(3) ?
    Sr1 O5 C4 O6 4_565 . . . -10.5(4) ?
    Ni1 O5 C4 C5 . . . . -13.6(5) ?
    Sr1 O5 C4 C5 4_565 . . . 170.2(4) ?
    Ni1 O5 C4 Sr1 . . . 4_565 176.2(3) ?
    O6 C4 C5 C6 . . . . 166.9(4) ?
    O5 C4 C5 C6 . . . . -13.7(7) ?
    Sr1 C4 C5 C6 4_565 . . . 119.5(12) ?
    Ni1 O7 C6 O8 . . . . -179.3(3) ?
    Ni1 O7 C6 C5 . . . . -3.2(6) ?
    C4 C5 C6 O7 . . . . 22.8(7) ?
    C4 C5 C6 O8 . . . . -160.8(4) ?
    O11 Sr1 O13 Sr1 . . . 3_766 -156.16(10) ?
    O12 Sr1 O13 Sr1 . . . 3_766 0.99(17) ?
    O2 Sr1 O13 Sr1 3_666 . . 3_766 178.76(12) ?
    O6 Sr1 O13 Sr1 4_566 . . 3_766 84.49(10) ?
    O2 Sr1 O13 Sr1 . . . 3_766 -112.28(11) ?
    O13 Sr1 O13 Sr1 3_766 . . 3_766 0.0 ?
    O1 Sr1 O13 Sr1 . . . 3_766 -67.58(10) ?
    O5 Sr1 O13 Sr1 4_566 . . 3_766 93.71(11) ?
    C4 Sr1 O13 Sr1 4_566 . . 3_766 86.33(11) ?
    C1 Sr1 O13 Sr1 . . . 3_766 -89.97(11) ?
    Sr1 Sr1 O13 Sr1 3_666 . . 3_766 -145.97(10) ?
loop_
    _geom_hbond_atom_site_label_D
    _geom_hbond_atom_site_label_H
    _geom_hbond_atom_site_label_A
    _geom_hbond_site_symmetry_A
    _geom_hbond_distance_DH
    _geom_hbond_distance_HA
    _geom_hbond_distance_DA
    _geom_hbond_angle_DHA
    O15 H15A O14 3_656 0.84 2.26 2.997(5) 148
    O15 H15A O14 . 0.84 2.33 2.867(5) 123
    O15 H15B O3 2_645 0.85 2.29 2.881(7) 127
    O14 H14B O8 1_455 0.86 2.21 3.072(5) 176
    O14 H14A O10 4_566 0.86 2.14 2.936(4) 152
    O13 H13B O11 3_666 0.85 1.93 2.728(4) 155
    O13 H13A O7 3_766 0.85 2.01 2.836(4) 163
    O12 H12B O7 . 0.85 2.42 3.080(4) 135
    O12 H12B O9 . 0.85 2.36 3.094(5) 144
    O12 H12A O3 4_666 0.85 1.94 2.772(4) 166
    O11 H11B O8 1_455 0.85 1.83 2.681(4) 176
    O11 H11A O4 4_566 0.85 1.89 2.727(4) 172
    O10 H10B O6 2_755 0.85 1.91 2.728(4) 162
    O10 H10A O3 1_655 0.85 1.86 2.714(4) 178
    O9 H9B O15 . 0.85 1.84 2.663(5) 162
    O9 H9A O8 1_455 0.84 1.81 2.652(4) 173
data_global
_journal_date_recd_electronic     2010-11-17
_journal_date_accepted     2010-11-29
_journal_name_full     'Acta Crystallographica, Section E'
_journal_year     2011
_journal_volume     67
_journal_issue      1
_journal_page_first     m19
_journal_page_last     m20
_journal_paper_category     QM
_journal_coeditor_code     HB5748
_publ_contact_author_name     'Guo Ming-Lin'
_publ_contact_author_address
;
School of Environment and Chemical Engineering and
Key Laboratory of Hollow Fiber Membrane Materials &
Membrane Process,
Tianjin Polytechnic University, Tianjin 300160,
People's Republic of China
;
_publ_contact_author_email     guomlin@yahoo.com
_publ_contact_author_fax     '8622 2452 8054'
_publ_contact_author_phone     '8622 2452 8359'
_publ_section_title
;
Poly[[\m~2~-aqua-tetraaquadi-\m~3~-malonato-nickel(II)strontium(II)]
dihydrate]
;
loop_
    _publ_author_name
    _publ_author_address
    'Guo, Ming-Lin'
;
School of Environment and Chemical Engineering and
Key Laboratory of Hollow Fiber Membrane Materials & Membrane Processes,
Tianjin Polytechnic University, Tianjin 300160,
People's Republic of China
;
    'Liu, Long'
;
School of Environment and Chemical Engineering and
Key Laboratory of Hollow Fiber Membrane Materials & Membrane Processes,
Tianjin Polytechnic University, Tianjin 300160,
People's Republic of China
;
    'Lu, Cong-Cong'
;
School of Environment and Chemical Engineering and
Key Laboratory of Hollow Fiber Membrane Materials & Membrane Processes,
Tianjin Polytechnic University, Tianjin 300160,
People's Republic of China
;
