# Supplementary material for: Poly[[μ2-aqua-tetraaquadi-μ3-malonato-nickel(II)strontium(II)] dihydrate]
Source: Acta Crystallogr Sect E Struct Rep Online. 2010 Dec 4;67(Pt 1):m19–20. doi: 10.1107/S1600536810049779 (PMC3050271; doi:10.1107/S1600536810049779)
Supplement: Supplementary file 2 [file e-67-00m19-Isup2.hkl]

# 
# h,k,l, Fc-squared, Fo-squared, sigma(Fo-squared) and status flag 
# 
data_I
_shelx_title ' sa in P2(1)/c' 
_shelx_refln_list_code          4 
_shelx_F_calc_maximum      223.58 
_exptl_crystal_F_000       960.00 
_reflns_d_resolution_high  0.8399 
 
loop_ 
 _symmetry_equiv_pos_as_xyz 
 'x, y, z' 
 '-x, y+1/2, -z+1/2' 
 '-x, -y, -z' 
 'x, -y-1/2, z-1/2' 
 
_cell_length_a     6.7745 
_cell_length_b    14.2200 
_cell_length_c    15.6290 
_cell_angle_alpha  90.000 
_cell_angle_beta  101.100 
_cell_angle_gamma  90.000 
 
_shelx_F_squared_multiplier     1.000 
 
loop_ 
 _refln_index_h 
 _refln_index_k 
 _refln_index_l 
 _refln_F_squared_calc 
 _refln_F_squared_meas 
 _refln_F_squared_sigma 
 _refln_observed_status 
   1   0   0      995.41     1473.28     28.63 o 
   2   0   0    14309.00    15575.75    143.67 o 
   3   0   0    16370.42    16425.34    421.59 o 
   4   0   0     8766.52     9368.90    183.46 o 
   5   0   0     2648.80     2672.81     84.76 o 
   6   0   0      704.31      640.06     50.86 o 
   7   0   0     1998.41     1845.89    158.72 o 
   1   1   0    23164.82    20763.06    278.82 o 
   2   1   0     3774.29     4249.50    100.34 o 
   3   1   0    13180.58    13153.67    209.86 o 
   4   1   0      767.39      732.76     18.80 o 
   5   1   0     1372.27     1306.74     41.68 o 
   6   1   0      184.96      158.46     10.87 o 
   7   1   0      757.64      706.03     41.91 o 
   0   2   0     8900.43     9060.36     53.18 o 
   1   2   0      132.44      104.24      7.16 o 
   2   2   0     2039.39     2116.10     46.82 o 
   3   2   0      108.54      102.27      8.32 o 
   4   2   0       82.38      103.97      9.47 o 
   5   2   0        5.96        9.98      4.19 o 
   6   2   0        6.85       18.34      6.77 o 
   7   2   0      370.15      379.28     21.03 o 
   1   3   0     2210.69     2543.07     58.99 o 
   2   3   0     4585.20     4381.61     44.65 o 
   3   3   0      785.21      963.15     49.43 o 
   4   3   0       27.95       26.33      8.29 o 
   5   3   0      565.05      540.38     22.66 o 
   6   3   0      146.77      137.61     12.81 o 
   7   3   0       40.38       45.51     18.59 o 
   0   4   0        9.66       38.25     12.81 o 
   1   4   0      147.11      142.62      8.54 o 
   2   4   0     1597.25     1957.91     31.24 o 
   3   4   0      867.33      906.15     30.01 o 
   4   4   0     1031.53     1052.85     71.41 o 
   5   4   0       53.17       40.94     10.09 o 
   6   4   0       38.14       37.01     13.37 o 
   7   4   0      525.32      540.84     25.60 o 
   1   5   0     7525.32     7452.98     98.07 o 
   2   5   0      302.20      320.61     17.19 o 
   3   5   0     7637.51     7765.09    160.91 o 
   4   5   0     6327.00     6239.17     83.65 o 
   5   5   0     2439.14     2338.77    132.96 o 
   6   5   0     1799.16     1723.40     30.99 o 
   7   5   0      515.47      522.95     21.89 o 
   0   6   0    29149.81    24308.80    135.84 o 
   1   6   0     2299.48     2421.16     45.62 o 
   2   6   0     5336.86     4957.64     84.53 o 
   3   6   0     2656.63     2651.81    138.46 o 
   4   6   0     7068.64     7294.07    248.14 o 
   5   6   0     1762.22     1760.96     49.52 o 
   6   6   0     3186.12     2938.50     98.10 o 
   7   6   0     1170.63     1083.01     96.51 o 
   1   7   0    13294.10    13450.56    512.30 o 
   2   7   0      106.20      126.69     37.49 o 
   3   7   0     3980.68     4028.69    156.74 o 
   4   7   0     2653.80     2671.66     79.59 o 
   5   7   0     2480.81     2588.74     89.14 o 
   6   7   0      973.92     1052.61     35.96 o 
   7   7   0      160.21      146.18     10.94 o 
   0   8   0      389.44      424.32     40.46 o 
   1   8   0     2880.72     2852.91     66.06 o 
   2   8   0      142.33      154.35     20.66 o 
   3   8   0       66.14       75.35     27.72 o 
   4   8   0       13.43       15.52      6.55 o 
   5   8   0       60.97       67.60     22.60 o 
   6   8   0       65.86       64.65     25.21 o 
   1   9   0       60.30       81.93     37.03 o 
   2   9   0       42.04       57.37     24.37 o 
   3   9   0     1441.29     1377.92     42.20 o 
   4   9   0      152.60      142.96     15.67 o 
   5   9   0     1612.36     1509.05     47.39 o 
   6   9   0      469.90      499.75     25.50 o 
   0  10   0       79.44      108.90     47.20 o 
   1  10   0       12.33       17.00     12.53 o 
   2  10   0      317.10      271.02     35.01 o 
   3  10   0      216.96      208.21     27.57 o 
   4  10   0       36.61       37.88     18.26 o 
   5  10   0      168.05      155.18     15.65 o 
   6  10   0       28.99       23.47     11.05 o 
   1  11   0     4136.11     3967.33     81.21 o 
   2  11   0       99.86      122.06     44.53 o 
   3  11   0     1225.45     1062.09     70.38 o 
   4  11   0      219.12      239.54     49.76 o 
   5  11   0      143.56      143.59     12.24 o 
   6  11   0      165.88      193.55     22.64 o 
   0  12   0     8215.23     7959.42    131.83 o 
   1  12   0       12.72       12.51      7.41 o 
   2  12   0     3297.52     3115.45    125.36 o 
   3  12   0      908.10      857.51     43.99 o 
   4  12   0      992.96     1001.81     37.07 o 
   5  12   0      349.38      394.44     32.17 o 
   1  13   0     1420.06     1440.75     66.74 o 
   2  13   0      171.89      187.14     26.31 o 
   3  13   0     1026.93     1057.69     35.38 o 
   4  13   0      206.81      206.34     17.76 o 
   5  13   0      241.09      261.21     25.39 o 
   0  14   0        8.12        6.53     18.98 o 
   1  14   0      132.89      128.11     54.96 o 
   2  14   0      580.31      610.07     28.57 o 
   3  14   0        9.94        9.86      7.45 o 
   4  14   0       19.59       20.21      9.02 o 
   1  15   0      859.47      841.70     47.04 o 
   2  15   0        3.67       12.34      9.30 o 
   3  15   0      612.38      531.20     31.90 o 
   0  16   0      392.59      418.40     53.29 o 
   1  16   0       19.32       13.98      9.53 o 
   2  16   0       99.61      118.26     51.43 o 
  -7   1   1       89.09       72.80     11.11 o 
  -6   1   1     1502.85     1423.87     48.98 o 
  -5   1   1       15.81       12.13      4.33 o 
  -4   1   1     8571.12     8491.69    204.77 o 
  -3   1   1       31.73       40.44      7.49 o 
  -2   1   1      493.70      414.98      7.98 o 
  -1   1   1      322.06      565.08      8.82 o 
   0   1   1    13349.82    14357.98    215.48 o 
   1   1   1      746.01      482.87    153.22 o 
   2   1   1     1924.35     1856.36     16.71 o 
   3   1   1     4675.47     4887.02     62.33 o 
   4   1   1     3843.91     3644.20     46.24 o 
   5   1   1      217.44      190.35     16.59 o 
   6   1   1      311.65      272.62     16.04 o 
   7   1   1     1069.60      931.67     69.32 o 
  -7   2   1      143.72      151.53     16.87 o 
  -6   2   1     1741.08     1778.07     56.63 o 
  -5   2   1     1811.98     1725.11     53.14 o 
  -4   2   1      203.21      207.09     10.80 o 
  -3   2   1     9901.73     9759.62    168.76 o 
  -2   2   1       65.57       56.62      6.01 o 
  -1   2   1    33277.94    30756.02    836.61 o 
   0   2   1      183.16      132.82      5.00 o 
   1   2   1     1803.64     2295.65     59.72 o 
   2   2   1     1418.50     1294.89     22.21 o 
   3   2   1    17169.59    17180.32    328.28 o 
   4   2   1     1978.91     2016.19     61.18 o 
   5   2   1      521.85      531.61     24.87 o 
   6   2   1      989.39      952.70     31.25 o 
   7   2   1      282.84      257.54     13.57 o 
  -7   3   1      131.19      120.69     12.29 o 
  -6   3   1      215.60      213.00     13.62 o 
  -5   3   1       39.25       37.37     11.95 o 
  -4   3   1      271.22      244.29     14.48 o 
  -3   3   1     1090.28     1160.26     19.41 o 
  -2   3   1       13.41       10.64      4.03 o 
  -1   3   1      702.93      773.66     17.94 o 
   0   3   1       53.03       64.43      5.57 o 
   1   3   1       75.75       80.18      9.38 o 
   2   3   1      170.85      169.49      9.36 o 
   3   3   1        6.59        9.56      5.87 o 
   4   3   1      238.64      254.14     16.40 o 
   5   3   1       12.20       12.76      7.62 o 
   6   3   1       29.64       26.02     11.50 o 
   7   3   1        9.89       14.06      8.53 o 
  -7   4   1     1015.27     1045.11     41.15 o 
  -6   4   1        8.08        9.78      5.16 o 
  -5   4   1     6985.30     6846.40    170.05 o 
  -4   4   1      479.64      497.92     24.12 o 
  -3   4   1     3285.84     3430.17    101.68 o 
  -2   4   1     1838.15     2111.18     25.68 o 
  -1   4   1    11886.58    11991.27    208.17 o 
   0   4   1      778.29      999.62     15.73 o 
   1   4   1      788.54      829.69     28.55 o 
   2   4   1     3253.44     3176.42     78.97 o 
   3   4   1     5302.27     5543.38    183.93 o 
   4   4   1     5134.52     5145.00    130.27 o 
   5   4   1      530.37      497.28     19.01 o 
   6   4   1      425.33      405.89     16.67 o 
   7   4   1       39.62       45.07     19.70 o 
  -7   5   1      183.19      184.39     14.41 o 
  -6   5   1     2190.79     2039.63     99.25 o 
  -5   5   1       47.31       53.37     14.24 o 
  -4   5   1     2536.59     2830.23    161.05 o 
  -3   5   1      993.25      864.57     21.04 o 
  -2   5   1    10459.79    10041.55    178.91 o 
  -1   5   1      491.63      449.02     13.48 o 
   0   5   1    14928.96    15136.31    164.35 o 
   1   5   1     4230.96     4038.93     58.37 o 
   2   5   1    15040.14    16307.13    730.35 o 
   3   5   1     4410.50     4670.24    109.57 o 
   4   5   1       84.83       80.57     11.67 o 
   5   5   1     2554.06     2539.28     72.33 o 
   6   5   1       29.05       29.23     13.47 o 
   7   5   1      759.17      754.54     39.98 o 
  -7   6   1      158.23      181.26     16.18 o 
  -6   6   1      202.11      216.69     17.87 o 
  -5   6   1      478.97      487.26     21.71 o 
  -4   6   1     1275.22     1304.80     28.74 o 
  -3   6   1      447.54      469.43     28.75 o 
  -2   6   1      203.87      179.02     15.28 o 
  -1   6   1      727.20      791.95     25.86 o 
   0   6   1      981.95     1040.04     19.33 o 
   1   6   1      305.32      297.97     18.96 o 
   2   6   1      108.33      132.54     43.68 o 
   3   6   1     2006.30     2116.64     32.63 o 
   4   6   1      705.11      744.59     26.94 o 
   5   6   1        5.80        8.34      5.62 o 
   6   6   1       25.89       27.63      8.76 o 
   7   6   1      207.47      195.31     13.85 o 
  -7   7   1      220.56      241.53     14.44 o 
  -6   7   1      216.03      207.29     15.99 o 
  -5   7   1      504.23      483.15     24.93 o 
  -4   7   1      773.78      898.42     76.12 o 
  -3   7   1     2904.86     2910.23     45.47 o 
  -2   7   1     4988.81     4950.33     73.03 o 
  -1   7   1     4990.55     5033.68     58.40 o 
   0   7   1     7326.42     7576.81    141.05 o 
   1   7   1       80.16      133.39     31.35 o 
   2   7   1     5404.48     5244.53    104.73 o 
   3   7   1      998.57     1017.03     54.65 o 
   4   7   1     4111.34     4228.33     93.40 o 
   5   7   1      791.68      719.08     38.49 o 
   6   7   1     1721.94     1760.50     30.14 o 
   7   7   1      462.93      459.08     24.23 o 
  -7   8   1       84.79       79.70     31.38 o 
  -6   8   1      700.23      691.24     31.87 o 
  -5   8   1     1175.02     1203.91     43.33 o 
  -4   8   1     1434.88     1295.73     51.49 o 
  -3   8   1     2046.57     1893.13     53.68 o 
  -2   8   1      208.06      233.74     24.32 o 
  -1   8   1     4028.71     4179.48    111.14 o 
   0   8   1     1384.75     1495.34     40.49 o 
   1   8   1     6354.52     6475.70    172.95 o 
   2   8   1       91.88      104.55     44.70 o 
   3   8   1     6363.81     6249.53    209.25 o 
   4   8   1      655.13      634.47     45.34 o 
   5   8   1     1345.96     1369.52     33.39 o 
   6   8   1      506.54      533.21     26.22 o 
  -6   9   1        2.43        7.05      6.14 o 
  -5   9   1        5.36       11.94      9.40 o 
  -4   9   1      136.13      106.88     17.46 o 
  -3   9   1       86.96      104.61     40.69 o 
  -2   9   1        0.49        9.22     12.16 o 
  -1   9   1     5003.60     4786.05     74.81 o 
   0   9   1        9.64       25.43     10.38 o 
   1   9   1     4190.15     4182.31    182.31 o 
   2   9   1     1553.78     1536.08    153.75 o 
   3   9   1     1046.06      997.70     57.97 o 
   4   9   1     1043.10     1036.10     38.40 o 
   5   9   1      118.07      129.15     18.09 o 
   6   9   1      316.04      321.50     21.68 o 
  -6  10   1       65.12       61.81     22.63 o 
  -5  10   1      380.85      434.23     23.59 o 
  -4  10   1      261.80      227.98     19.46 o 
  -3  10   1     4679.69     4704.79    100.28 o 
  -2  10   1      575.72      636.36     39.79 o 
  -1  10   1     1338.83     1348.95     50.43 o 
   0  10   1     4804.92     4745.02    103.91 o 
   1  10   1      408.70      424.89     31.75 o 
   2  10   1     4559.53     4834.14    181.89 o 
   3  10   1       32.07       33.84     14.91 o 
   4  10   1     1368.35     1308.80     37.31 o 
   5  10   1      595.60      582.41     20.40 o 
   6  10   1      590.74      632.70     30.90 o 
  -6  11   1     1374.13     1382.66     62.44 o 
  -5  11   1        1.51        7.07      5.64 o 
  -4  11   1     1374.24     1333.15     35.92 o 
  -3  11   1      263.42      236.11     23.51 o 
  -2  11   1     2421.68     2175.47    184.52 o 
  -1  11   1     4183.97     3961.32     97.33 o 
   0  11   1     1569.62     1623.25     55.83 o 
   1  11   1     4331.66     3948.78    140.69 o 
   2  11   1       37.39       60.97     23.78 o 
   3  11   1     3144.49     3094.06    124.97 o 
   4  11   1       22.10       23.93     14.88 o 
   5  11   1      376.81      419.54     22.24 o 
  -5  12   1      114.48      127.85     18.77 o 
  -4  12   1      673.01      709.69     26.61 o 
  -3  12   1       65.88       60.03     28.75 o 
  -2  12   1      226.80      245.91     25.40 o 
  -1  12   1       49.52       51.73     21.12 o 
   0  12   1     3670.53     3754.16     92.64 o 
   1  12   1      151.34      166.47     31.97 o 
   2  12   1      498.90      488.56     35.86 o 
   3  12   1      337.54      377.72     22.42 o 
   4  12   1      334.89      344.29     27.08 o 
   5  12   1      252.46      288.11     16.88 o 
  -5  13   1      444.76      457.73     25.61 o 
  -4  13   1      141.38      138.96     13.81 o 
  -3  13   1     1031.65     1006.79     34.97 o 
  -2  13   1     2130.36     2043.95     75.30 o 
  -1  13   1      290.70      304.07     24.98 o 
   0  13   1     1628.02     1507.53     85.60 o 
   1  13   1      106.73      117.06     39.67 o 
   2  13   1     1637.21     1563.68     46.07 o 
   3  13   1       32.65       30.36     15.92 o 
   4  13   1      790.81      799.96     38.32 o 
  -4  14   1     1109.22     1260.66     53.10 o 
  -3  14   1      655.87      644.43     41.62 o 
  -2  14   1       62.10       71.11     29.11 o 
  -1  14   1     1500.94     1587.24     61.78 o 
   0  14   1      514.03      547.93     49.15 o 
   1  14   1      736.19      803.25     39.77 o 
   2  14   1        7.91        4.79     10.94 o 
   3  14   1     2154.00     1932.92    107.54 o 
   4  14   1       27.91       29.56     16.50 o 
  -3  15   1      608.50      618.63     26.78 o 
  -2  15   1        0.42        6.13     12.72 o 
  -1  15   1      131.15      157.18     58.15 o 
   0  15   1      411.62      447.88     51.34 o 
   1  15   1       54.68       71.05     31.46 o 
   2  15   1       51.51       57.06     31.43 o 
   3  15   1       35.56       34.66     17.70 o 
  -2  16   1      736.04      723.44     31.72 o 
  -1  16   1      504.29      542.18     30.73 o 
   0  16   1      317.03      285.49     28.63 o 
   1  16   1      405.45      444.39     27.07 o 
   2  16   1      604.90      664.38     31.53 o 
  -8   0   2       51.43       53.06     76.36 o 
  -7   0   2       53.50       61.85     27.96 o 
  -6   0   2     1629.92     1588.22    115.16 o 
  -5   0   2      184.71      172.31     25.01 o 
  -4   0   2       75.61       89.02     13.91 o 
  -3   0   2     1016.51     1037.97     17.15 o 
  -2   0   2    12340.12    13455.56    193.06 o 
  -1   0   2     1655.12     1464.43     22.00 o 
   0   0   2      577.65      906.94     31.73 o 
   1   0   2      763.48      820.77     19.51 o 
   2   0   2      527.53      576.12     18.59 o 
   3   0   2      885.93      980.89     36.17 o 
   4   0   2       31.69       50.84     23.01 o 
   5   0   2      345.72      326.58     30.26 o 
   6   0   2      469.24      419.61     25.97 o 
   7   0   2     1086.98      903.07     76.44 o 
  -8   1   2      261.44      272.92     35.53 o 
  -7   1   2        2.82        4.32      5.97 o 
  -6   1   2       56.95       49.76      8.77 o 
  -5   1   2       90.22       88.55      7.37 o 
  -4   1   2      397.48      352.14     14.55 o 
  -3   1   2     1200.56     1614.85     56.65 o 
  -2   1   2      385.70      261.02     87.18 o 
  -1   1   2     1946.13     1978.12     33.71 o 
   0   1   2     2961.86     3307.77     40.23 o 
   1   1   2     1055.70     1239.38     17.00 o 
   2   1   2     5104.63     5177.57     53.73 o 
   3   1   2     1858.65     2052.58     32.32 o 
   4   1   2      208.66      201.37     12.12 o 
   5   1   2       46.68       31.71     14.45 o 
   6   1   2      264.26      239.62     14.87 o 
   7   1   2      111.93       95.38     12.60 o 
  -7   2   2      384.50      378.37     20.80 o 
  -6   2   2      947.34      948.56     34.67 o 
  -5   2   2       14.46       14.48      5.18 o 
  -4   2   2    11333.41    11143.18    325.10 o 
  -3   2   2      305.86      337.95     11.82 o 
  -2   2   2     8879.06     9360.63    116.05 o 
  -1   2   2     4445.57     4474.41     62.39 o 
   0   2   2    23477.12    21711.76    513.95 o 
   1   2   2     2608.23     2901.02     81.90 o 
   2   2   2    24170.28    23546.66    307.70 o 
   3   2   2    25037.43    24898.22    429.84 o 
   4   2   2      404.01      403.99     22.99 o 
   5   2   2     3840.39     3879.28    112.32 o 
   6   2   2       38.08       48.18     19.97 o 
   7   2   2     2105.43     1992.47     85.60 o 
  -7   3   2     1838.83     1885.46     69.52 o 
  -6   3   2      828.09      813.31     37.77 o 
  -5   3   2    16802.61    16270.23    498.51 o 
  -4   3   2      347.01      341.46     15.87 o 
  -3   3   2    15052.28    13646.66    408.75 o 
  -2   3   2    19272.99    17813.86    226.76 o 
  -1   3   2    49985.84    45108.60    983.92 o 
   0   3   2    13061.62    12390.65    153.76 o 
   1   3   2     8796.78     8404.97    189.92 o 
   2   3   2     4459.90     4769.67     99.89 o 
   3   3   2    16115.28    17005.04    392.23 o 
   4   3   2    14088.04    13005.21     98.62 o 
   5   3   2      125.53      136.54     15.50 o 
   6   3   2     7471.12     7352.61    278.14 o 
   7   3   2      136.64      106.26     11.84 o 
  -7   4   2      257.64      260.50     15.20 o 
  -6   4   2     2354.99     2177.19     46.51 o 
  -5   4   2      225.48      233.10      8.98 o 
  -4   4   2    19285.01    16835.14   1165.67 o 
  -3   4   2      842.05      912.41     28.93 o 
  -2   4   2    18598.25    18843.04    221.05 o 
  -1   4   2     5875.14     5883.16    102.18 o 
   0   4   2     1922.65     1926.68     22.79 o 
   1   4   2       85.44      100.96     14.29 o 
   2   4   2      609.99      539.21     22.80 o 
   3   4   2     6297.45     6985.75    202.57 o 
   4   4   2     1416.73     1264.43     31.20 o 
   5   4   2     2407.25     2343.28     73.05 o 
   6   4   2      103.20       91.49     11.52 o 
   7   4   2     2136.32     2235.43    107.40 o 
  -7   5   2       34.68       31.71     16.85 o 
  -6   5   2      249.53      245.73     18.51 o 
  -5   5   2      135.52      117.85      7.98 o 
  -4   5   2       21.82       16.69      5.39 o 
  -3   5   2     8773.06     8006.42    131.01 o 
  -2   5   2       18.73       37.47     12.42 o 
  -1   5   2        2.51       26.87      9.40 o 
   0   5   2      277.65      306.36     10.19 o 
   1   5   2       42.92       69.85     19.12 o 
   2   5   2      868.00     1096.90     29.63 o 
   3   5   2        5.58       11.69      6.54 o 
   4   5   2      326.37      327.54     18.57 o 
   5   5   2      119.94      108.89     12.97 o 
   6   5   2      392.83      342.26     19.26 o 
   7   5   2      110.44      119.05     39.07 o 
  -7   6   2        0.32        1.90      5.29 o 
  -6   6   2     1050.60     1009.35     35.36 o 
  -5   6   2      245.62      240.83     11.54 o 
  -4   6   2      625.47      689.91     17.95 o 
  -3   6   2       77.86      112.29     12.50 o 
  -2   6   2     1779.53     1924.83     36.18 o 
  -1   6   2     1158.35     1103.19     21.85 o 
   0   6   2     1661.05     1656.12     40.54 o 
   1   6   2    16240.54    16985.03    378.59 o 
   2   6   2     2265.31     2439.88     62.06 o 
   3   6   2       38.72       63.35     19.89 o 
   4   6   2      114.97      144.27     19.23 o 
   5   6   2      239.31      249.47     15.56 o 
   6   6   2      184.56      191.10     16.76 o 
   7   6   2      222.64      229.67     16.35 o 
  -7   7   2       43.08       34.26     16.96 o 
  -6   7   2       89.00       82.24     27.77 o 
  -5   7   2      131.28      127.68     12.71 o 
  -4   7   2        2.95        7.80      3.69 o 
  -3   7   2       61.09       72.09     10.14 o 
  -2   7   2      278.66      238.97     15.91 o 
  -1   7   2      931.02      882.28     51.22 o 
   0   7   2      351.00      341.92     22.53 o 
   1   7   2      629.23      710.77     45.32 o 
   2   7   2       27.71       63.91     22.70 o 
   3   7   2      112.80      179.48     64.12 o 
   4   7   2        6.16       16.72      8.19 o 
   5   7   2      381.36      425.53     20.77 o 
   6   7   2      131.50      123.90     12.57 o 
  -7   8   2       49.08       41.38     20.76 o 
  -6   8   2      720.27      758.80     30.49 o 
  -5   8   2      203.26      223.33     11.92 o 
  -4   8   2     3157.67     3031.26    117.23 o 
  -3   8   2      588.53      562.69     20.78 o 
  -2   8   2     1875.57     1950.34     36.62 o 
  -1   8   2     2742.73     2669.15    221.77 o 
   0   8   2     6248.61     6354.08    138.96 o 
   1   8   2     2049.21     2148.43    106.21 o 
   2   8   2     2339.01     2023.46    197.36 o 
   3   8   2     4994.11     5064.51    114.73 o 
   4   8   2      385.87      369.96     23.28 o 
   5   8   2      564.89      596.82     27.27 o 
   6   8   2       32.14       34.90     14.03 o 
  -6   9   2      184.12      192.37     13.51 o 
  -5   9   2     2594.71     2601.76    119.78 o 
  -4   9   2        0.68        8.29     11.58 o 
  -3   9   2     7264.62     6943.70    117.11 o 
  -2   9   2     1607.41     1418.10    124.04 o 
  -1   9   2     4785.56     4845.34     78.66 o 
   0   9   2     4133.89     4044.24     74.61 o 
   1   9   2     8217.24     7995.99    129.90 o 
   2   9   2     3079.16     3192.76     84.33 o 
   3   9   2     3791.68     3862.28     81.33 o 
   4   9   2     6327.80     6437.39    160.56 o 
   5   9   2      728.73      727.09     27.90 o 
   6   9   2     1912.65     2080.07     83.19 o 
  -6  10   2      752.77      841.50     48.21 o 
  -5  10   2      148.22      133.26     12.55 o 
  -4  10   2     1197.80     1258.78     56.03 o 
  -3  10   2      246.32      270.51     29.81 o 
  -2  10   2     2108.01     2101.40     68.48 o 
  -1  10   2     2252.61     2315.35     63.88 o 
   0  10   2     5408.92     5168.17    105.90 o 
   1  10   2     2762.83     2850.56     79.77 o 
   2  10   2     3323.47     3294.93     71.07 o 
   3  10   2     3314.78     3334.00    110.80 o 
   4  10   2      412.62      411.15     18.63 o 
   5  10   2      608.51      597.01     26.63 o 
   6  10   2        2.08        0.79      7.72 o 
  -6  11   2       13.29        7.33      4.71 o 
  -5  11   2       43.37       39.76     21.46 o 
  -4  11   2       11.69        5.48      8.22 o 
  -3  11   2      221.56      218.82     22.89 o 
  -2  11   2      315.63      325.63     24.03 o 
  -1  11   2       10.49       22.92     11.63 o 
   0  11   2      142.03      175.59     34.24 o 
   1  11   2      155.78      212.18     32.25 o 
   2  11   2       62.50       53.80     25.60 o 
   3  11   2      513.17      502.05     38.35 o 
   4  11   2       32.12       42.26     23.40 o 
   5  11   2        2.33        2.15      6.82 o 
  -5  12   2       66.11       40.17     28.08 o 
  -4  12   2      137.60      119.79     20.24 o 
  -3  12   2        3.94       10.17      9.96 o 
  -2  12   2     1147.76     1042.72     78.96 o 
  -1  12   2      298.82      303.08     25.07 o 
   0  12   2     1722.53     1891.07     71.68 o 
   1  12   2     1100.30     1104.03     47.62 o 
   2  12   2       93.67      117.11     55.30 o 
   3  12   2      575.36      558.85     32.89 o 
   4  12   2      473.20      459.42     29.71 o 
   5  12   2      426.41      412.63     23.39 o 
  -5  13   2       66.65       56.32     28.01 o 
  -4  13   2        5.08       13.96     10.16 o 
  -3  13   2      128.02      124.54     26.30 o 
  -2  13   2      154.88      172.31     60.60 o 
  -1  13   2      204.40      191.55     22.86 o 
   0  13   2      223.32      201.82     33.62 o 
   1  13   2      199.01      175.84     58.49 o 
   2  13   2      387.31      368.11     37.16 o 
   3  13   2       59.82       61.30     29.84 o 
   4  13   2        7.50       15.59     10.53 o 
  -4  14   2      353.91      319.18     19.47 o 
  -3  14   2      120.97      114.54     25.68 o 
  -2  14   2      303.45      297.89     30.24 o 
  -1  14   2       59.18       79.19     30.97 o 
   0  14   2      616.84      577.87     51.92 o 
   1  14   2      594.26      547.52     38.27 o 
   2  14   2      440.84      478.71     43.39 o 
   3  14   2       77.92       55.74     29.20 o 
   4  14   2        9.20       10.09      8.90 o 
  -3  15   2     1018.64     1092.32     40.51 o 
  -2  15   2      543.88      656.04     36.23 o 
  -1  15   2     1331.74     1481.37     68.14 o 
   0  15   2      128.07      152.62     30.49 o 
   1  15   2      404.20      451.97     29.83 o 
   2  15   2      587.14      636.32     39.02 o 
   3  15   2      380.73      396.20     26.21 o 
  -2  16   2      376.36      375.68     22.71 o 
  -1  16   2       51.88       36.08     22.36 o 
   0  16   2      174.93      165.20     21.83 o 
   1  16   2       87.15       80.74     43.74 o 
   2  16   2      235.53      242.04     27.78 o 
  -8   1   3      625.09      682.34     29.99 o 
  -7   1   3        1.90        3.08      5.16 o 
  -6   1   3     2133.82     1976.80     56.29 o 
  -5   1   3      441.07      412.71      9.20 o 
  -4   1   3      755.50      720.83     16.51 o 
  -3   1   3     1784.99     1786.27     24.59 o 
  -2   1   3    35834.91    33487.02    880.06 o 
  -1   1   3     4131.17     4971.59     38.12 o 
   0   1   3     3473.42     4001.41     31.48 o 
   1   1   3    10868.43    11378.06    139.63 o 
   2   1   3       29.66       25.46      6.34 o 
   3   1   3    13821.96    13858.81    298.40 o 
   4   1   3       20.93       35.28     11.79 o 
   5   1   3     1413.63     1429.63     41.79 o 
   6   1   3       10.22       15.50      8.11 o 
   7   1   3     1099.52     1049.79     39.30 o 
  -8   2   3        7.28        5.51      5.06 o 
  -7   2   3     1302.79     1343.00     27.38 o 
  -6   2   3      106.32      102.96      8.49 o 
  -5   2   3     2888.17     2673.02     83.86 o 
  -4   2   3     2209.06     2260.62     52.11 o 
  -3   2   3     7572.85     7384.72    135.84 o 
  -2   2   3    12394.87    12080.32    209.91 o 
  -1   2   3     2648.06     3077.17     45.56 o 
   0   2   3     9914.19    11285.99    190.61 o 
   1   2   3      160.81      203.14      9.18 o 
   2   2   3     5041.59     4904.54     69.79 o 
   3   2   3       95.58       94.25      9.07 o 
   4   2   3      641.48      685.26     26.78 o 
   5   2   3        0.67        8.41      7.92 o 
   6   2   3     2301.67     2170.55     59.91 o 
   7   2   3      134.82      115.14     12.89 o 
  -7   3   3       62.24       70.36     11.36 o 
  -6   3   3        6.59        6.07      2.63 o 
  -5   3   3        0.85        3.43      1.91 o 
  -4   3   3       21.36       35.55      7.23 o 
  -3   3   3      438.47      364.19     17.04 o 
  -2   3   3      113.09      106.34      4.65 o 
  -1   3   3      964.20     1182.26     17.37 o 
   0   3   3     4943.95     5402.95    137.27 o 
   1   3   3     1050.00     1202.26     20.39 o 
   2   3   3      657.32      640.97     13.45 o 
   3   3   3     1050.04     1175.81     34.05 o 
   4   3   3       79.16      131.49     37.11 o 
   5   3   3      462.57      480.20     21.03 o 
   6   3   3      151.03      132.38     19.62 o 
   7   3   3       77.19       68.53     14.23 o 
  -7   4   3      158.67      163.37     10.96 o 
  -6   4   3       12.44       10.62      5.84 o 
  -5   4   3     1725.02     1304.86    178.06 o 
  -4   4   3      439.08      483.47     25.30 o 
  -3   4   3     6876.42     6828.72    140.39 o 
  -2   4   3     2634.10     2476.97     38.18 o 
  -1   4   3    24871.39    23913.05    399.54 o 
   0   4   3     1840.10     1715.90     48.83 o 
   1   4   3      320.59      369.76     13.90 o 
   2   4   3    11201.04    10999.90    223.23 o 
   3   4   3     2700.32     2795.71     65.69 o 
   4   4   3     3158.31     3274.61     87.98 o 
   5   4   3      495.63      502.41     21.97 o 
   6   4   3     3679.70     2708.64    733.66 o 
   7   4   3       19.26       11.85      8.37 o 
  -7   5   3        0.11        4.23      5.46 o 
  -6   5   3     1074.78     1029.54     25.71 o 
  -5   5   3       45.96       48.92      6.09 o 
  -4   5   3      794.25      736.76     19.15 o 
  -3   5   3       38.81       48.66      7.86 o 
  -2   5   3     9606.85     8907.36    180.55 o 
  -1   5   3      258.02      274.50     11.64 o 
   0   5   3     9336.33     9715.72     74.48 o 
   1   5   3    18439.63    18082.41    245.76 o 
   2   5   3     2861.85     2862.69     75.10 o 
   3   5   3     3010.67     2969.71    221.31 o 
   4   5   3       86.24      109.28     32.02 o 
   5   5   3      661.79      636.16     23.68 o 
   6   5   3       86.73       80.57     23.93 o 
   7   5   3      862.56      873.09     36.70 o 
  -7   6   3        0.02        2.55      5.30 o 
  -6   6   3       12.00       10.85      6.90 o 
  -5   6   3      152.51       94.13     14.57 o 
  -4   6   3     1480.20     1417.08     42.90 o 
  -3   6   3      485.91      570.11     34.28 o 
  -2   6   3     2576.34     2505.09     42.02 o 
  -1   6   3     2160.87     2114.29     47.22 o 
   0   6   3     1776.12     1817.50     39.77 o 
   1   6   3       31.52       47.65     17.92 o 
   2   6   3      347.74      362.04     46.63 o 
   3   6   3      206.75      237.87     16.29 o 
   4   6   3      161.21      165.68     13.66 o 
   5   6   3      344.95      330.63     14.23 o 
   6   6   3      116.24      123.58     10.96 o 
   7   6   3      134.40      128.15     17.79 o 
  -7   7   3      209.10      193.82     12.16 o 
  -6   7   3      756.87      765.87     22.68 o 
  -5   7   3     1714.28     1733.64     47.16 o 
  -4   7   3      421.83      402.65     17.85 o 
  -3   7   3     3454.89     3231.13     51.41 o 
  -2   7   3     2841.73     2636.89     48.39 o 
  -1   7   3     1646.32     1507.08     30.81 o 
   0   7   3      136.19      157.67     16.71 o 
   1   7   3     3842.06     3886.25     74.38 o 
   2   7   3       19.33        8.93      9.12 o 
   3   7   3     6565.25     6732.96    127.94 o 
   4   7   3       10.35       17.13      9.17 o 
   5   7   3      809.25      774.34     29.83 o 
   6   7   3      312.97      309.68     18.48 o 
  -7   8   3     1286.41     1408.80     54.18 o 
  -6   8   3       34.17       21.63     12.75 o 
  -5   8   3      932.03      987.15     28.82 o 
  -4   8   3     2436.58     2370.33     92.21 o 
  -3   8   3     4247.44     4307.01     87.19 o 
  -2   8   3     6069.33     6143.20    131.77 o 
  -1   8   3       44.43       87.88     29.31 o 
   0   8   3    10273.48    10266.15    159.33 o 
   1   8   3      160.31      224.43     27.56 o 
   2   8   3     4149.45     3967.64     77.68 o 
   3   8   3      370.22      394.07     32.31 o 
   4   8   3     2784.49     2862.54     92.63 o 
   5   8   3      118.35      111.81     15.39 o 
   6   8   3      450.20      435.82     28.09 o 
  -6   9   3        3.28        8.28      5.90 o 
  -5   9   3      515.44      566.04     44.57 o 
  -4   9   3      137.73      104.55     27.47 o 
  -3   9   3       28.61       14.75      7.74 o 
  -2   9   3       44.96       50.75     22.73 o 
  -1   9   3     2021.47     1828.49     48.70 o 
   0   9   3      686.57      693.56     31.04 o 
   1   9   3     2225.58     2218.25     55.73 o 
   2   9   3     2575.83     2568.34     71.05 o 
   3   9   3       12.53       24.55     20.71 o 
   4   9   3     1377.65     1460.71     55.19 o 
   5   9   3       17.74       10.43      5.29 o 
   6   9   3      167.52      180.28     17.48 o 
  -6  10   3      105.58      133.21     14.07 o 
  -5  10   3      664.50      717.57     75.76 o 
  -4  10   3      113.66      100.64     15.47 o 
  -3  10   3     2466.83     2527.50     88.73 o 
  -2  10   3       10.83       11.90      7.96 o 
  -1  10   3     1592.58     1563.10     50.00 o 
   0  10   3      775.00      771.58     37.57 o 
   1  10   3     3503.28     3495.06     95.03 o 
   2  10   3      136.36      145.87     49.01 o 
   3  10   3     4556.53     4690.26    189.05 o 
   4  10   3     2115.78     2223.95     60.73 o 
   5  10   3      163.14      193.97     23.73 o 
   6  10   3      930.54      922.73     39.53 o 
  -6  11   3      546.13      632.81     38.21 o 
  -5  11   3      158.24      161.47     18.09 o 
  -4  11   3      670.54      625.45     31.51 o 
  -3  11   3      512.10      526.01     35.49 o 
  -2  11   3     2521.15     2433.87     61.26 o 
  -1  11   3       91.85       89.25     35.16 o 
   0  11   3     4803.20     4490.92     90.87 o 
   1  11   3     1569.16     1581.45     51.12 o 
   2  11   3     2593.64     2383.83     82.66 o 
   3  11   3     1493.56     1573.51     45.32 o 
   4  11   3     1400.56     1459.01     47.24 o 
   5  11   3      621.92      614.06     33.19 o 
  -5  12   3        0.65        7.62      6.03 o 
  -4  12   3      639.44      677.35     25.09 o 
  -3  12   3      120.69      130.37     19.45 o 
  -2  12   3       18.25       22.64     12.13 o 
  -1  12   3      649.99      669.67     34.98 o 
   0  12   3      324.40      306.04     27.30 o 
   1  12   3      629.86      723.10     38.16 o 
   2  12   3        0.04       15.00      8.65 o 
   3  12   3     1165.56     1156.56     56.88 o 
   4  12   3       78.53       76.43     36.98 o 
   5  12   3      278.07      306.35     22.77 o 
  -5  13   3      449.98      505.45     25.20 o 
  -4  13   3      555.85      581.67     30.26 o 
  -3  13   3     3221.97     3247.82    105.93 o 
  -2  13   3      143.26      167.43     19.35 o 
  -1  13   3     2162.46     2201.79     51.79 o 
   0  13   3        8.06       10.13      9.14 o 
   1  13   3     1889.47     1949.69     52.39 o 
   2  13   3      355.55      348.30     29.02 o 
   3  13   3      871.79     1003.42     50.06 o 
   4  13   3       70.85       65.91     38.57 o 
  -4  14   3     1308.79     1417.34     60.23 o 
  -3  14   3      419.57      392.83     25.66 o 
  -2  14   3     2241.82     2251.89     51.83 o 
  -1  14   3       31.08       37.91     17.14 o 
   0  14   3     1392.37     1409.25     68.21 o 
   1  14   3       10.93       11.53     10.34 o 
   2  14   3     1127.98     1139.56     54.53 o 
   3  14   3       15.09        9.94      9.38 o 
   4  14   3      775.31      829.97     45.59 o 
  -3  15   3      593.91      641.59     29.14 o 
  -2  15   3      103.62      120.55     24.03 o 
  -1  15   3     1228.07     1351.77     62.63 o 
   0  15   3      260.06      271.54     30.06 o 
   1  15   3        6.46       15.90     10.52 o 
   2  15   3       18.86       27.51     12.99 o 
   3  15   3       66.37       55.93     23.57 o 
  -2  16   3       15.07       14.72      8.94 o 
  -1  16   3     1494.80     1475.56     63.73 o 
   0  16   3       44.81       40.00     32.33 o 
   1  16   3      142.53      146.40     26.74 o 
   2  16   3      131.00      126.28     31.26 o 
  -8   0   4     3688.84     3970.38    299.45 o 
  -7   0   4      642.30      644.93     29.19 o 
  -5   0   4     2425.86     2356.16     50.04 o 
  -4   0   4     1816.43     1746.41     24.84 o 
  -3   0   4     2349.07     2452.36     44.58 o 
  -2   0   4      253.80      317.99      9.40 o 
  -1   0   4    18788.70    17166.92    387.07 o 
   0   0   4     7071.90     7136.52    276.49 o 
   2   0   4      829.07      723.13     27.50 o 
   3   0   4    28706.55    28158.50    173.23 o 
   4   0   4      836.08      695.55     62.96 o 
   5   0   4     8079.06     8021.80    193.51 o 
   6   0   4     2005.78     1947.23    133.03 o 
   7   0   4     1375.19     1293.54     56.85 o 
  -8   1   4       91.37      101.44     15.80 o 
  -7   1   4      956.27     1005.58     25.34 o 
  -6   1   4      331.41      322.66     19.41 o 
  -5   1   4     3534.13     3411.36    151.84 o 
  -4   1   4     1287.11     1316.59     16.75 o 
  -3   1   4     5609.50     5625.64    122.42 o 
  -2   1   4       95.20      124.19      5.01 o 
  -1   1   4     6615.89     7122.10     70.25 o 
   0   1   4    12512.27    11627.24    263.87 o 
   1   1   4     3177.43     3352.56     92.61 o 
   2   1   4    35574.21    33989.68    826.54 o 
   3   1   4      643.54      610.26     26.05 o 
   4   1   4     9008.73     9210.32    114.54 o 
   5   1   4      413.47      413.07     22.22 o 
   6   1   4     4238.73     1241.30     86.76 o 
   7   1   4      184.22      197.99     16.72 o 
  -8   2   4      175.05      197.17     20.50 o 
  -7   2   4       41.75       40.52     17.53 o 
  -6   2   4      200.65      204.48     12.35 o 
  -5   2   4      159.57      177.53     10.49 o 
  -4   2   4      579.41      641.74     16.00 o 
  -3   2   4      162.96      193.51     10.98 o 
  -2   2   4      385.68      370.53      8.95 o 
  -1   2   4    11688.63    11732.96    102.22 o 
   0   2   4      162.95      186.35      5.74 o 
   1   2   4      579.86      757.94     16.61 o 
   2   2   4     1431.49     1498.21     49.00 o 
   3   2   4     3868.04     4128.11    120.98 o 
   4   2   4       12.57       13.15      5.81 o 
   5   2   4      508.74      506.24     28.10 o 
   6   2   4      308.73      288.12     22.67 o 
   7   2   4       51.38       48.77     20.86 o 
  -7   3   4      353.80      334.34     17.18 o 
  -6   3   4      181.22      180.63     14.08 o 
  -5   3   4       71.84       81.57     22.52 o 
  -4   3   4      170.43      170.16     12.00 o 
  -3   3   4     1344.54     1630.50     32.42 o 
  -2   3   4     2775.01     3014.91     43.40 o 
  -1   3   4    16097.59    15479.91    144.59 o 
   0   3   4     1101.94     1041.23     13.55 o 
   1   3   4      999.62     1071.11     46.81 o 
   2   3   4     1734.47     1965.44     33.70 o 
   3   3   4      941.18     1005.60     30.91 o 
   4   3   4      732.28      782.78     30.61 o 
   5   3   4      330.60      345.67     25.41 o 
   6   3   4      376.84      349.68     22.84 o 
   7   3   4        3.78        3.02      5.77 o 
  -7   4   4      101.65      111.67     13.63 o 
  -6   4   4       25.22       17.10      7.39 o 
  -5   4   4        5.30        6.95      6.76 o 
  -4   4   4      319.76      336.91     16.78 o 
  -3   4   4      200.09      238.44     17.15 o 
  -2   4   4     6713.86     6775.35     80.12 o 
  -1   4   4     6480.83     7037.44     72.51 o 
   0   4   4        0.45       12.53      4.02 o 
   1   4   4      639.81      610.84     15.62 o 
   2   4   4       89.74      105.95     32.71 o 
   3   4   4      156.72      185.47     12.07 o 
   4   4   4      147.95      150.26     18.56 o 
   5   4   4      141.21      150.58     44.74 o 
   6   4   4        2.72        5.13      7.01 o 
   7   4   4        3.45        4.60      5.94 o 
  -7   5   4      464.49      481.92     22.50 o 
  -6   5   4      291.15      308.17     15.18 o 
  -5   5   4     2943.35     3048.17    104.14 o 
  -4   5   4     1304.68     1383.38     30.39 o 
  -3   5   4     5117.41     4741.03    124.48 o 
  -2   5   4    19322.71    19373.13    609.95 o 
  -1   5   4    10980.38    11096.33    140.68 o 
   0   5   4    14014.72    12999.81     98.83 o 
   1   5   4      205.48      215.73     16.68 o 
   2   5   4    10547.53    10502.51    449.28 o 
   3   5   4        7.97       15.71     10.52 o 
   4   5   4       59.02       79.81     20.65 o 
   5   5   4      419.26      386.64     21.00 o 
   6   5   4     2960.74     3053.51     98.76 o 
   7   5   4      405.37      407.28     41.89 o 
  -7   6   4       89.83       96.79     13.30 o 
  -6   6   4     1302.34     1356.82     41.62 o 
  -5   6   4     2267.73     2261.76     64.89 o 
  -4   6   4     8757.31     8272.75    471.41 o 
  -3   6   4     2397.57     2176.39     63.67 o 
  -2   6   4    13056.01    13386.94    453.54 o 
  -1   6   4    26436.37    24795.99    352.09 o 
   0   6   4     9250.83     9582.35    273.34 o 
   1   6   4    21974.85    20781.59    165.66 o 
   2   6   4       25.29       22.31     10.93 o 
   3   6   4     8038.67     8501.44    195.12 o 
   4   6   4      363.97      367.08     17.22 o 
   5   6   4     4136.85     4117.06     89.24 o 
   6   6   4      150.43      144.68     21.52 o 
  -7   7   4      908.15      966.54     29.76 o 
  -6   7   4       14.91       28.69     13.22 o 
  -5   7   4     2097.26     2051.63     83.25 o 
  -4   7   4     2125.95     1907.53     76.68 o 
  -3   7   4     2471.09     2071.78     72.06 o 
  -2   7   4     5099.27     4750.85     54.70 o 
  -1   7   4     5951.30     5865.01     75.70 o 
   0   7   4    17825.01    17105.36    621.87 o 
   1   7   4        7.42       12.13     10.84 o 
   2   7   4     6437.87     6627.65     93.61 o 
   3   7   4       83.03      121.59     13.29 o 
   4   7   4     1319.33     1249.98     41.53 o 
   5   7   4      292.15      249.07     16.70 o 
   6   7   4     1020.22      957.86     37.72 o 
  -7   8   4        4.77        9.54      5.22 o 
  -6   8   4      120.95      100.84     16.41 o 
  -5   8   4       28.03       29.53     13.24 o 
  -4   8   4       46.46       52.02      7.79 o 
  -3   8   4      514.98      428.59     19.27 o 
  -2   8   4       25.37       36.45     14.64 o 
  -1   8   4      277.58      286.39     30.07 o 
   0   8   4      106.29      129.86     19.99 o 
   1   8   4       88.38      240.85     87.15 o 
   2   8   4        4.74       18.99     10.35 o 
   3   8   4      311.98      322.85     32.13 o 
   4   8   4       38.12       45.68      8.53 o 
   5   8   4      149.42      149.75     27.80 o 
   6   8   4        0.44        0.32      9.28 o 
  -6   9   4       11.08       14.74      6.72 o 
  -5   9   4       68.98       75.01     16.75 o 
  -4   9   4     1821.45     1686.22     56.92 o 
  -3   9   4     2546.45     2241.38     76.46 o 
  -2   9   4      443.02      430.77     24.76 o 
  -1   9   4      237.82      230.57     24.45 o 
   0   9   4     2779.76     2956.37    103.74 o 
   1   9   4      350.46      394.03     28.56 o 
   2   9   4      307.42      290.23     25.06 o 
   3   9   4      256.24      249.35     34.69 o 
   4   9   4     1234.45     1246.39     30.94 o 
   5   9   4      166.49      163.29     20.94 o 
   6   9   4      405.25      450.98     21.65 o 
  -6  10   4        2.97        4.66      3.98 o 
  -5  10   4       64.86       48.01     26.09 o 
  -4  10   4       37.03       48.64     14.79 o 
  -3  10   4     1026.80      961.84     32.95 o 
  -2  10   4      106.92       80.86     38.87 o 
  -1  10   4       90.37       91.40     32.85 o 
   0  10   4      129.33      175.70     32.21 o 
   1  10   4       43.76       59.86     27.84 o 
   2  10   4       88.41      105.80     35.14 o 
   3  10   4       71.53       21.79     21.63 o 
   4  10   4       39.73       36.89      8.36 o 
   5  10   4       15.93       20.40     10.19 o 
  -6  11   4        3.63        6.94      6.21 o 
  -5  11   4      535.75      585.47     30.59 o 
  -4  11   4      600.43      529.52     35.71 o 
  -3  11   4      459.56      454.99     32.30 o 
  -2  11   4       27.20       35.82     18.11 o 
  -1  11   4       23.73       45.41     21.09 o 
   0  11   4     3431.59     3154.26    224.58 o 
   1  11   4       32.65       65.87     23.43 o 
   2  11   4     1118.01     1228.90     53.15 o 
   3  11   4       45.08       47.37     24.13 o 
   4  11   4      681.39      661.59     31.13 o 
   5  11   4        1.94        0.97      7.99 o 
  -5  12   4      349.74      410.70     25.52 o 
  -4  12   4      702.53      568.96     60.39 o 
  -3  12   4      803.56      761.41     38.54 o 
  -2  12   4     1697.03     1487.23     67.35 o 
  -1  12   4     3216.09     2989.07    102.75 o 
   0  12   4      948.70      921.87     49.60 o 
   1  12   4     3726.25     3717.42    148.57 o 
   2  12   4       35.02       53.62     20.31 o 
   3  12   4     3360.35     3582.07    100.97 o 
   4  12   4      170.69      133.09     27.36 o 
  -5  13   4      286.07      319.44     31.25 o 
  -4  13   4      373.30      386.75     32.61 o 
  -3  13   4      427.06      475.26     29.11 o 
  -2  13   4      541.98      561.23     38.12 o 
  -1  13   4      186.16      214.39     21.74 o 
   0  13   4     1410.13     1485.52     45.04 o 
   1  13   4       98.21      105.85     42.79 o 
   2  13   4      992.77     1012.67     43.38 o 
   3  13   4        1.81        8.08      8.09 o 
   4  13   4      416.28      447.31     33.38 o 
  -4  14   4       63.88       86.43     36.31 o 
  -3  14   4       20.80       15.48      9.00 o 
  -2  14   4       46.48       44.82     23.68 o 
  -1  14   4       86.31      118.43     48.23 o 
   0  14   4        4.64       19.51     13.46 o 
   1  14   4       47.07       58.44     21.26 o 
   2  14   4       10.23        9.54      9.63 o 
   3  14   4      112.32       95.18     46.26 o 
  -3  15   4      354.74      372.94     21.99 o 
  -2  15   4      554.17      521.31     30.31 o 
  -1  15   4       59.27       56.70     32.38 o 
   0  15   4      544.31      559.03     44.87 o 
   1  15   4        6.40       14.25      9.80 o 
   2  15   4      637.11      664.98     32.27 o 
  -2  16   4       56.24       56.20     24.98 o 
  -1  16   4      156.89      176.33     21.05 o 
   0  16   4        3.33        3.54     13.14 o 
   1  16   4      568.75      628.57     31.32 o 
  -8   1   5      256.95      275.64     21.99 o 
  -7   1   5      339.60      351.25     19.79 o 
  -6   1   5      660.42      624.12     30.73 o 
  -5   1   5      446.35      435.58     17.44 o 
  -4   1   5      929.65     1134.36     34.75 o 
  -3   1   5     7182.36     7555.57    108.45 o 
  -2   1   5     2904.57     2711.12     34.17 o 
  -1   1   5     2396.80     2666.35     22.26 o 
   0   1   5      702.57      736.73     16.57 o 
   1   1   5    24591.34    27294.04    869.80 o 
   2   1   5      936.45      967.48     18.64 o 
   3   1   5     2033.44     1984.80     81.50 o 
   4   1   5      964.40      972.26     49.91 o 
   5   1   5     2942.62     2934.17     84.85 o 
   6   1   5       97.68      104.65     35.18 o 
   7   1   5      121.58      124.65     22.15 o 
  -7   2   5      543.65      569.79     28.79 o 
  -6   2   5      185.94      181.83     10.49 o 
  -5   2   5     1360.15     1265.64     38.66 o 
  -4   2   5     3066.33     3162.87     77.28 o 
  -3   2   5     1168.75     1180.61     20.49 o 
  -2   2   5     8434.30     8237.38     91.67 o 
  -1   2   5      654.72      629.67     10.79 o 
   0   2   5     6803.44     7664.04     72.76 o 
   1   2   5      123.53      157.19     11.78 o 
   2   2   5     4946.57     5707.87    113.68 o 
   3   2   5        4.91       19.35      8.56 o 
   4   2   5     9144.84     9220.49    353.96 o 
   5   2   5      488.85      436.47     25.23 o 
   6   2   5     1080.65      985.86     29.54 o 
   7   2   5      414.91      383.65     23.71 o 
  -7   3   5        1.54        4.79      6.82 o 
  -6   3   5        0.09        2.69      4.93 o 
  -5   3   5       16.48       29.23     11.14 o 
  -4   3   5        7.40       18.19      6.10 o 
  -3   3   5      272.15      286.72     16.19 o 
  -2   3   5      606.00      592.73     16.09 o 
  -1   3   5     1109.78     1158.28     12.48 o 
   0   3   5        4.82       18.78      5.20 o 
   1   3   5     1926.83     2305.58     48.34 o 
   2   3   5      615.53      541.87     30.31 o 
   3   3   5      712.77      659.16     40.89 o 
   4   3   5      295.13      295.85     36.23 o 
   5   3   5       41.93       69.32     22.08 o 
   6   3   5        3.17        8.06     11.04 o 
   7   3   5      116.74       75.80     35.61 o 
  -7   4   5      337.55      340.60     19.65 o 
  -6   4   5      512.49      498.22     22.95 o 
  -5   4   5      238.47      231.53     20.71 o 
  -4   4   5     4993.91     4776.08    199.34 o 
  -3   4   5      606.54      606.34     24.83 o 
  -2   4   5    14895.78    13880.74    303.00 o 
  -1   4   5      377.84      479.55     10.77 o 
   0   4   5      898.40      936.44     13.79 o 
   1   4   5     4728.97     5134.41    100.02 o 
   2   4   5     3065.58     3404.49    129.78 o 
   3   4   5      158.66      174.73     24.44 o 
   4   4   5     2162.29     2098.33     50.17 o 
   5   4   5     1134.58     1163.97     55.56 o 
   6   4   5      374.51      375.77     24.66 o 
  -7   5   5      275.99      281.52     16.04 o 
  -6   5   5      364.22      355.54     19.18 o 
  -5   5   5     4108.55     4203.99    159.43 o 
  -4   5   5      474.21      506.94     21.18 o 
  -3   5   5     2509.24     2825.40     88.87 o 
  -2   5   5     4064.25     4506.49     64.86 o 
  -1   5   5    14073.25    14103.57    119.94 o 
   0   5   5      554.68      595.01     18.57 o 
   1   5   5     3388.38     3581.23     89.00 o 
   2   5   5     2208.14     2008.24     51.06 o 
   3   5   5     2424.44     2335.70     61.63 o 
   4   5   5      453.35      484.28     27.18 o 
   5   5   5      861.84      953.54     41.90 o 
   6   5   5      199.30      180.31     23.51 o 
  -7   6   5       10.12       10.98      5.98 o 
  -6   6   5        1.79        5.61      5.15 o 
  -5   6   5       20.87       19.18      8.44 o 
  -4   6   5     1663.46     1711.93     48.70 o 
  -3   6   5      441.73      382.60     23.03 o 
  -2   6   5      172.86      186.60     10.08 o 
  -1   6   5     1275.01     1192.20     31.95 o 
   0   6   5      576.59      612.74     32.58 o 
   1   6   5      779.56      778.04     34.89 o 
   2   6   5       66.25       93.86     36.78 o 
   3   6   5      446.12      365.98     12.77 o 
   4   6   5      194.60      195.71     22.72 o 
   5   6   5      400.61      398.16     26.57 o 
   6   6   5        2.41        3.82      7.24 o 
  -7   7   5       25.61       15.72      9.85 o 
  -6   7   5      348.52      384.44     21.38 o 
  -5   7   5      319.30      328.21     22.35 o 
  -4   7   5     1004.17      964.50     39.45 o 
  -3   7   5     1399.81     1492.71     40.40 o 
  -2   7   5     3443.21     3114.07     75.47 o 
  -1   7   5     1964.70     1953.04     47.13 o 
   0   7   5     5222.90     5036.47     82.44 o 
   1   7   5     3193.24     3723.42    197.37 o 
   2   7   5      530.75      597.34     37.69 o 
   3   7   5     2569.04     2605.81     65.36 o 
   4   7   5      659.47      692.76     27.18 o 
   5   7   5     2519.84     2442.98     72.44 o 
   6   7   5       48.49       44.46     20.36 o 
  -7   8   5      267.96      288.02     24.21 o 
  -6   8   5        8.56       15.48      7.81 o 
  -5   8   5     1634.45     1650.74     54.42 o 
  -4   8   5     1238.55     1015.10     49.54 o 
  -3   8   5      755.71      748.88     21.94 o 
  -2   8   5      889.60      732.95     23.06 o 
  -1   8   5      667.68      665.41     28.04 o 
   0   8   5     2720.58     2686.25     59.70 o 
   1   8   5      242.80      245.72     20.24 o 
   2   8   5     2624.78     2579.38     73.95 o 
   3   8   5     1850.86     1893.45     46.41 o 
   4   8   5     2612.80     2737.83     96.19 o 
   5   8   5        5.60       11.06     10.36 o 
   6   8   5     1107.75     1153.97     38.02 o 
  -6   9   5       53.92       53.97     24.30 o 
  -5   9   5      555.25      500.74     32.70 o 
  -4   9   5      790.45      748.08     57.60 o 
  -3   9   5       48.11       47.68      9.17 o 
  -2   9   5      794.70      626.59     31.30 o 
  -1   9   5      255.53      252.09     26.73 o 
   0   9   5      345.59      276.84     31.23 o 
   1   9   5        2.46       17.16     10.59 o 
   2   9   5     1855.50     1673.85     90.06 o 
   3   9   5      148.34      154.27     64.42 o 
   4   9   5       79.04       87.50     30.91 o 
   5   9   5      652.52      633.42     36.15 o 
  -6  10   5      587.62      677.91     24.53 o 
  -5  10   5        6.05       17.50      7.54 o 
  -4  10   5     3104.06     3006.77    225.58 o 
  -3  10   5      360.59      293.34     36.67 o 
  -2  10   5     2930.69     2852.68     75.04 o 
  -1  10   5      118.23      155.70     55.20 o 
   0  10   5     4031.12     4019.27     79.62 o 
   1  10   5      294.73      317.24     25.61 o 
   2  10   5      560.51      517.18     33.34 o 
   3  10   5     3636.28     3421.38    137.64 o 
   4  10   5      526.31      546.85     38.17 o 
   5  10   5      692.34      702.87     36.33 o 
  -6  11   5      101.21      105.58     16.23 o 
  -5  11   5     2176.59     2460.91    211.82 o 
  -4  11   5       17.24       22.89     10.86 o 
  -3  11   5     1051.55     1030.26     47.27 o 
  -2  11   5       12.90       26.08     17.34 o 
  -1  11   5     4184.58     4104.54     91.56 o 
   0  11   5       64.60       52.37     22.91 o 
   1  11   5     2876.73     2977.59    100.38 o 
   2  11   5     2492.95     2590.93    107.97 o 
   3  11   5      978.93      985.86     44.63 o 
   4  11   5     1487.06     1470.34     68.01 o 
   5  11   5       25.85       20.53     12.07 o 
  -5  12   5       24.46       29.17     17.41 o 
  -4  12   5      364.29      385.90     32.95 o 
  -3  12   5      230.59      245.12     20.48 o 
  -2  12   5      168.72      136.69     21.11 o 
  -1  12   5      867.84      908.39     56.77 o 
   0  12   5      343.96      343.17     27.47 o 
   1  12   5      352.48      314.12     23.86 o 
   2  12   5      223.40      255.10     25.91 o 
   3  12   5      496.94      512.74     35.16 o 
   4  12   5       34.78       57.10     28.16 o 
  -5  13   5       53.17       47.59     20.64 o 
  -4  13   5      423.57      384.06     31.46 o 
  -3  13   5       41.82       38.29     20.39 o 
  -2  13   5     1121.15     1077.43     44.04 o 
  -1  13   5      663.23      605.07     39.07 o 
   0  13   5      933.87      993.77     39.72 o 
   1  13   5     1019.23      973.67     47.90 o 
   2  13   5      678.08      723.13     34.74 o 
   3  13   5     1847.27     1998.97     81.07 o 
   4  13   5       86.35       54.38     33.80 o 
  -4  14   5       77.24       93.07     42.79 o 
  -3  14   5      981.93      980.75     42.75 o 
  -2  14   5      286.96      314.64     29.57 o 
  -1  14   5     1850.17     1704.04     53.58 o 
   0  14   5     1001.61     1087.90     47.01 o 
   1  14   5      378.32      388.12     34.48 o 
   2  14   5     1168.79     1288.85     56.54 o 
   3  14   5        1.97        8.10      9.50 o 
  -3  15   5        9.48       15.87      8.39 o 
  -2  15   5      500.91      510.85     41.04 o 
  -1  15   5      396.99      417.01     42.21 o 
   0  15   5      435.99      467.18     38.67 o 
   1  15   5      136.84      151.91     54.35 o 
   2  15   5      548.11      681.65     34.96 o 
  -1  16   5      859.40      826.07     45.38 o 
   0  16   5      567.40      648.74     42.40 o 
   1  16   5      669.16      747.35     34.85 o 
  -7   0   6      621.33      661.21     41.29 o 
  -6   0   6      667.76      745.84     40.50 o 
  -5   0   6       34.81       40.26      5.88 o 
  -4   0   6     1088.93     1019.99     20.00 o 
  -3   0   6      316.83      327.15     15.99 o 
  -2   0   6      441.01      523.06     18.58 o 
  -1   0   6       76.05       79.34      5.61 o 
   0   0   6     5843.92     5998.78    255.12 o 
   1   0   6    20522.53    23809.66    219.62 o 
   2   0   6      663.83      721.38     53.43 o 
   3   0   6       35.30       52.91     20.92 o 
   4   0   6       23.84       10.98     11.40 o 
   5   0   6       17.65       21.48     12.36 o 
   6   0   6      511.52      492.06     38.27 o 
  -7   1   6      234.58      263.23     16.02 o 
  -6   1   6       41.89       44.37      6.53 o 
  -5   1   6      880.06      881.76     17.58 o 
  -4   1   6       83.88       63.74      9.95 o 
  -3   1   6      309.15      311.18     11.69 o 
  -2   1   6       12.26       65.98      6.59 o 
  -1   1   6      482.38      445.49      8.74 o 
   0   1   6    14886.40    16206.34    149.68 o 
   1   1   6      438.04      523.37     37.44 o 
   2   1   6     9576.91    10572.37    354.93 o 
   3   1   6       54.95       80.93     19.75 o 
   4   1   6      189.79      147.88     21.73 o 
   5   1   6      747.79      660.56     38.76 o 
   6   1   6       18.00       14.87      8.11 o 
  -7   2   6      400.33      411.47     19.94 o 
  -6   2   6     1276.01     1401.44     45.63 o 
  -5   2   6     4514.08     4454.47     85.78 o 
  -4   2   6     1546.44     1487.77     26.11 o 
  -3   2   6    10569.36    10375.51    191.37 o 
  -2   2   6      291.24      290.07     10.68 o 
  -1   2   6     9075.60     8758.15     89.77 o 
   0   2   6      233.92      212.93      7.67 o 
   1   2   6    12709.67    13649.24    245.74 o 
   2   2   6     1245.83     1385.34     34.28 o 
   3   2   6     2512.69     2767.19     99.46 o 
   4   2   6     5133.34     5337.38    218.45 o 
   5   2   6     1795.02     1720.88     66.29 o 
   6   2   6     2099.99     2046.28     75.87 o 
  -7   3   6      421.80      476.39     36.81 o 
  -6   3   6     1960.47     2039.82     35.30 o 
  -5   3   6     4380.39     4418.55     89.72 o 
  -4   3   6     9047.24     8122.23    120.06 o 
  -3   3   6      303.54      264.14     13.81 o 
  -2   3   6    32284.39    31962.38    536.25 o 
  -1   3   6     3693.52     3399.34    110.46 o 
   0   3   6    21375.41    19525.19     93.19 o 
   1   3   6     3498.54     3678.36     56.35 o 
   2   3   6    14972.01    15554.56    415.31 o 
   3   3   6     1216.25     1247.65     38.60 o 
   4   3   6     6882.74     7532.69    133.48 o 
   5   3   6     3350.81     3424.06    113.30 o 
   6   3   6      739.26      730.52     34.21 o 
  -7   4   6        9.11        8.83      7.92 o 
  -6   4   6      318.58      323.81     15.82 o 
  -5   4   6     2766.85     2507.96    309.45 o 
  -4   4   6      878.61      826.44     22.03 o 
  -3   4   6     3354.58     3073.13    113.20 o 
  -2   4   6     2084.23     2194.45     30.26 o 
  -1   4   6    39434.08    34940.32    590.07 o 
   0   4   6       46.59       56.03      7.12 o 
   1   4   6    17466.58    20017.53   1780.58 o 
   2   4   6     2935.89     2741.77    187.93 o 
   3   4   6     7619.39     7990.34    130.40 o 
   4   4   6     1985.60     2120.50     53.13 o 
   5   4   6      531.14      574.62     30.38 o 
   6   4   6     1397.16     1401.24     54.79 o 
  -7   5   6        8.15        6.03      4.69 o 
  -6   5   6       68.30       57.34     11.62 o 
  -5   5   6       81.73       81.75     28.95 o 
  -4   5   6       42.50       53.18     19.27 o 
  -3   5   6       23.57       30.91      8.06 o 
  -2   5   6     4495.18     4574.19     58.51 o 
  -1   5   6      429.87      484.19     19.43 o 
   0   5   6      450.21      458.73     21.01 o 
   1   5   6       54.21       76.25      9.29 o 
   2   5   6     2082.62     2190.64     48.75 o 
   3   5   6      143.67      177.61     56.36 o 
   4   5   6      538.47      563.03     29.53 o 
   5   5   6        2.58        6.51      7.40 o 
   6   5   6        9.22       11.21      7.79 o 
  -7   6   6      454.34      503.51     19.23 o 
  -6   6   6        6.40       14.20      7.08 o 
  -5   6   6     1825.61     1722.87     52.71 o 
  -4   6   6      135.10      133.27     16.73 o 
  -3   6   6      294.37      315.24     12.45 o 
  -2   6   6      345.07      345.46     19.09 o 
  -1   6   6      645.84      563.53     26.92 o 
   0   6   6       12.43       13.88      5.88 o 
   1   6   6      947.14      894.64     37.28 o 
   2   6   6      247.28      245.63     17.42 o 
   3   6   6      336.14      335.67     37.84 o 
   4   6   6     1787.88     1758.58     69.25 o 
   5   6   6       49.90       51.71     21.04 o 
   6   6   6      111.58       98.60     43.73 o 
  -7   7   6        2.39        5.08      5.50 o 
  -6   7   6        5.75       10.77      5.21 o 
  -5   7   6      140.72      129.62     21.69 o 
  -4   7   6       46.99       39.88     16.27 o 
  -3   7   6        3.01        4.79      2.46 o 
  -2   7   6      250.06      194.74     12.01 o 
  -1   7   6       51.00       70.18     25.67 o 
   0   7   6      119.72       96.13     15.43 o 
   1   7   6      523.14      529.26     30.03 o 
   2   7   6      227.56      206.83     22.39 o 
   3   7   6      158.51      116.26     19.08 o 
   4   7   6        3.71       19.35     21.95 o 
   5   7   6      196.26      187.82     23.39 o 
   6   7   6      230.48      222.58     21.48 o 
  -6   8   6      284.12      330.50     18.50 o 
  -5   8   6     1268.86     1286.79     42.72 o 
  -4   8   6      499.79      463.23     13.03 o 
  -3   8   6     1985.16     2008.62     81.65 o 
  -2   8   6        0.74       10.85      6.41 o 
  -1   8   6     1103.63     1069.73     38.31 o 
   0   8   6       86.40       76.71     18.10 o 
   1   8   6     5978.56     6000.16    175.31 o 
   2   8   6      279.41      307.20     28.76 o 
   3   8   6     2019.25     1942.68     61.93 o 
   4   8   6      555.57      563.12     36.62 o 
   5   8   6      503.49      503.56     38.75 o 
  -6   9   6     1193.62     1218.96     42.58 o 
  -5   9   6     1620.78     1773.18     66.18 o 
  -4   9   6     3881.76     3618.97    140.44 o 
  -3   9   6      697.18      677.00     30.96 o 
  -2   9   6    10401.39    10044.44    196.30 o 
  -1   9   6      480.25      420.47     24.60 o 
   0   9   6     3794.79     4027.69     94.41 o 
   1   9   6      153.93      171.53     66.91 o 
   2   9   6     5642.64     5656.15    118.42 o 
   3   9   6     3608.99     3731.32    163.02 o 
   4   9   6     2968.35     2561.73    357.43 o 
   5   9   6     2245.57     2303.64     89.68 o 
  -6  10   6      464.52      462.32     20.60 o 
  -5  10   6     2070.12     2029.16    113.39 o 
  -4  10   6       32.00       21.17     11.15 o 
  -3  10   6      485.73      437.87     32.32 o 
  -2  10   6       36.10       56.43     24.58 o 
  -1  10   6     1775.14     1721.26     46.14 o 
   0  10   6      237.39      262.84     25.45 o 
   1  10   6      886.60      774.08     34.56 o 
   2  10   6      245.78      251.26     24.82 o 
   3  10   6     2011.60     2036.88     52.09 o 
   4  10   6      655.44      619.18     35.00 o 
   5  10   6      332.16      314.58     24.32 o 
  -5  11   6       56.80       71.01     33.81 o 
  -4  11   6      109.09      119.58     12.10 o 
  -3  11   6       89.52      109.71     14.62 o 
  -2  11   6        5.29        8.26     10.67 o 
  -1  11   6      128.49      143.45     56.21 o 
   0  11   6      377.83      361.46     25.69 o 
   1  11   6        2.73        8.59     10.29 o 
   2  11   6        2.74        7.99      8.91 o 
   3  11   6        1.20       15.10     13.08 o 
   4  11   6       29.63       36.10     15.89 o 
  -5  12   6      749.68      854.56     50.56 o 
  -4  12   6        2.12       11.40      7.28 o 
  -3  12   6      374.51      368.55     25.40 o 
  -2  12   6       19.54       25.60     14.14 o 
  -1  12   6     1115.82     1133.59     53.29 o 
   0  12   6       30.87       29.90     14.51 o 
   1  12   6      909.50      983.61     51.25 o 
   2  12   6      296.94      326.75     27.69 o 
   3  12   6      365.51      388.47     28.32 o 
   4  12   6      368.84      407.48     28.11 o 
  -4  13   6       61.22       71.92     43.80 o 
  -3  13   6        2.04        2.43      5.79 o 
  -2  13   6       45.99       38.73     19.76 o 
  -1  13   6       22.09       23.85     12.58 o 
   0  13   6      557.62      521.65     40.10 o 
   1  13   6       68.03       49.13     19.63 o 
   2  13   6        8.66        7.30      8.60 o 
   3  13   6       81.64       73.31     35.28 o 
  -4  14   6       53.75       51.07     34.05 o 
  -3  14   6      114.08       95.91     14.65 o 
  -2  14   6      267.29      255.32     24.51 o 
  -1  14   6      655.66      633.13     45.61 o 
   0  14   6        2.97        7.38      9.57 o 
   1  14   6      227.60      230.00     24.10 o 
   2  14   6       21.57        9.17      9.38 o 
   3  14   6      196.61      186.60     28.31 o 
  -3  15   6        3.24        5.95      5.05 o 
  -2  15   6     1449.15     1563.32     56.02 o 
  -1  15   6      144.10      187.81     25.72 o 
   0  15   6      774.02      849.73     50.94 o 
   1  15   6        5.84        9.41      7.65 o 
   2  15   6      953.98      993.19     41.12 o 
  -7   1   7      870.62      974.42     38.42 o 
  -6   1   7       55.55       54.39      8.33 o 
  -5   1   7     1307.16     1313.74     22.41 o 
  -4   1   7     1318.79     1432.16     28.43 o 
  -3   1   7     5072.30     4993.35     65.97 o 
  -2   1   7       91.83      108.19      7.47 o 
  -1   1   7     6985.66     6871.49     46.05 o 
   0   1   7     1011.04     1140.27     17.26 o 
   1   1   7     4462.47     4780.80    224.76 o 
   2   1   7     3201.80     3375.49     49.75 o 
   3   1   7     1944.60     1774.31    160.85 o 
   4   1   7     4123.14     2495.15    776.25 o 
   5   1   7        8.27       11.17      8.09 o 
   6   1   7      652.34      582.86     34.82 o 
  -7   2   7       36.60       27.52     11.97 o 
  -6   2   7     1684.74     1705.84     26.98 o 
  -5   2   7       96.28       89.66      8.12 o 
  -4   2   7      996.00      916.73     19.01 o 
  -3   2   7      576.09      595.63     16.49 o 
  -2   2   7     5689.79     5297.97     64.65 o 
  -1   2   7     3368.27     3620.19     52.75 o 
   0   2   7     6520.67     6902.31    141.13 o 
   1   2   7     1764.72     1904.60     33.36 o 
   2   2   7      711.86      702.08     47.98 o 
   3   2   7     3354.23     3676.98     92.34 o 
   4   2   7     1241.41     1277.72     39.39 o 
   5   2   7      205.49      225.68     30.81 o 
   6   2   7       19.43       17.74      8.65 o 
  -7   3   7       13.42       16.49      7.37 o 
  -6   3   7        4.91       12.59      5.80 o 
  -5   3   7      266.44      263.39     11.68 o 
  -4   3   7      187.11      180.02      9.97 o 
  -3   3   7     1103.19     1113.68     21.18 o 
  -2   3   7     1415.62     1508.54     21.40 o 
  -1   3   7      559.93      630.37     17.04 o 
   0   3   7      532.61      507.52     19.11 o 
   1   3   7      170.22      172.78     15.94 o 
   2   3   7      826.95      858.91     33.47 o 
   3   3   7      770.82      834.31     31.06 o 
   4   3   7       20.71       26.75     10.81 o 
   5   3   7      198.26      241.05     54.36 o 
   6   3   7       83.83       93.52     40.75 o 
  -7   4   7      125.84      146.44     18.34 o 
  -6   4   7      350.98      321.55     14.73 o 
  -5   4   7      146.86      141.19     13.75 o 
  -4   4   7     3502.14     3592.18     69.93 o 
  -3   4   7       30.87       43.98      5.31 o 
  -2   4   7     8946.37     8410.88    180.07 o 
  -1   4   7      271.42      269.51     10.80 o 
   0   4   7     9312.61     9997.63    117.02 o 
   1   4   7      139.99      153.41     20.36 o 
   2   4   7     1235.17     1368.75     42.51 o 
   3   4   7     3787.16     3901.18    112.33 o 
   4   4   7     1614.77     1729.87     61.44 o 
   5   4   7     2014.77     1958.87     72.38 o 
   6   4   7      269.31      246.21     20.92 o 
  -7   5   7      706.23      739.74     39.89 o 
  -6   5   7       80.33      119.24     18.13 o 
  -5   5   7     2117.91     2084.58     59.11 o 
  -4   5   7      100.86      111.40     20.87 o 
  -3   5   7      317.45      323.44      8.93 o 
  -2   5   7       14.41       24.97      9.30 o 
  -1   5   7     3612.39     3585.62     81.09 o 
   0   5   7      202.42      207.75     10.15 o 
   1   5   7     3761.75     3999.63    113.71 o 
   2   5   7      903.81      884.53     32.40 o 
   3   5   7     4268.00     4308.92     94.90 o 
   4   5   7      397.22      383.85     22.22 o 
   5   5   7      498.46      498.91     35.49 o 
   6   5   7      457.47      379.98     26.98 o 
  -7   6   7       56.28       58.01     10.77 o 
  -6   6   7        5.20       16.01      6.35 o 
  -5   6   7        5.62       10.77      7.16 o 
  -4   6   7      116.30      147.59     18.68 o 
  -3   6   7      894.03      960.88     25.18 o 
  -2   6   7     1329.55     1212.27     20.42 o 
  -1   6   7     1637.36     1605.92     58.59 o 
   0   6   7      119.10      105.44     10.55 o 
   1   6   7     1364.00     1300.81     32.28 o 
   2   6   7     3286.22     3209.82     91.41 o 
   3   6   7        1.29        9.18      9.28 o 
   4   6   7       99.31      117.43     38.69 o 
   5   6   7        9.55        9.42      8.44 o 
   6   6   7      100.36      111.05     30.40 o 
  -7   7   7      485.03      493.21     17.63 o 
  -6   7   7        7.32        7.30      4.62 o 
  -5   7   7     2195.84     2043.09     60.02 o 
  -4   7   7      346.84      340.34     19.39 o 
  -3   7   7     3000.83     2737.35     55.32 o 
  -2   7   7     3158.12     2859.63     56.41 o 
  -1   7   7     2665.50     2300.50    138.34 o 
   0   7   7     1182.10     1090.87     29.76 o 
   1   7   7       28.95       41.10     12.69 o 
   2   7   7     6680.21     6789.10    209.27 o 
   3   7   7      290.74      331.86     36.11 o 
   4   7   7     1905.50     1957.88     51.42 o 
   5   7   7      111.95       99.60     31.19 o 
  -6   8   7     1902.39     2094.35     80.80 o 
  -5   8   7      242.39      264.98     16.85 o 
  -4   8   7     1140.70      989.71     76.34 o 
  -3   8   7     1050.54     1039.47     22.69 o 
  -2   8   7     4848.18     4903.04    142.52 o 
  -1   8   7     3622.93     3670.11     86.99 o 
   0   8   7      265.04      218.27     15.31 o 
   1   8   7     3044.56     2850.74    160.45 o 
   2   8   7      609.21      416.13     39.26 o 
   3   8   7     3127.26     2799.35    115.17 o 
   4   8   7       45.77       43.13     18.42 o 
   5   8   7     1497.48     1472.11     55.16 o 
  -6   9   7      223.91      243.50     14.80 o 
  -5   9   7      551.06      558.41     35.14 o 
  -4   9   7      485.18      360.19     22.01 o 
  -3   9   7      156.95      152.21     16.91 o 
  -2   9   7     1729.18     1512.31     53.05 o 
  -1   9   7        3.11       16.79      9.69 o 
   0   9   7       56.08       84.14     29.69 o 
   1   9   7       97.18       66.66     23.08 o 
   2   9   7      401.57      416.91     27.95 o 
   3   9   7       10.90        7.39      9.41 o 
   4   9   7      124.00      124.72     40.48 o 
   5   9   7      442.83      428.94     27.01 o 
  -6  10   7      157.02      142.10     11.10 o 
  -5  10   7     1231.42     1342.71     58.97 o 
  -4  10   7       99.58       95.60      9.52 o 
  -3  10   7      106.78      139.29     30.26 o 
  -2  10   7     2892.84     2822.91     92.01 o 
  -1  10   7       24.52       11.66      9.34 o 
   0  10   7      761.19      825.78     33.78 o 
   1  10   7        9.09       10.68      9.84 o 
   2  10   7      707.58      704.74     47.68 o 
   3  10   7      129.62      148.17     54.27 o 
   4  10   7     1638.69     1705.18     81.99 o 
   5  10   7      103.91       94.64     24.82 o 
  -5  11   7      200.35      219.24     22.12 o 
  -4  11   7      275.19      244.12     24.31 o 
  -3  11   7      918.63      868.68     28.63 o 
  -2  11   7     1043.31      961.44     45.99 o 
  -1  11   7     1624.54     1579.93     84.67 o 
   0  11   7       31.28       32.98     13.16 o 
   1  11   7     2358.13     2215.27     92.33 o 
   2  11   7      428.58      401.04     25.45 o 
   3  11   7     1267.04     1236.23     40.80 o 
   4  11   7      382.63      388.09     32.75 o 
  -5  12   7      151.28      178.26     14.63 o 
  -4  12   7       81.38       68.56     43.65 o 
  -3  12   7      475.54      410.07     28.38 o 
  -2  12   7        0.46        5.19      5.77 o 
  -1  12   7      387.28      303.79     43.91 o 
   0  12   7      146.98      180.95     29.49 o 
   1  12   7      436.72      382.36     32.37 o 
   2  12   7      399.15      441.22     30.09 o 
   3  12   7        0.40        5.01      9.14 o 
   4  12   7      200.16      179.00     23.92 o 
  -4  13   7      110.45      133.18     25.63 o 
  -3  13   7      592.77      631.55     32.66 o 
  -2  13   7     2056.97     2179.74     87.82 o 
  -1  13   7      814.07      849.86     37.20 o 
   0  13   7      518.36      607.55     30.96 o 
   1  13   7       92.76       80.95     35.98 o 
   2  13   7     2541.77     2780.62     66.15 o 
   3  13   7       30.61       22.56     10.47 o 
  -3  14   7      304.10      261.08     18.08 o 
  -2  14   7     1102.70     1093.09     48.11 o 
  -1  14   7     2190.63     1635.26    331.94 o 
   0  14   7      231.41      229.53     29.72 o 
   1  14   7     1793.60     1837.09     74.20 o 
   2  14   7       43.33       38.31     19.02 o 
  -2  15   7      668.98      786.71     32.20 o 
  -1  15   7       22.28       33.87     20.45 o 
   0  15   7      936.99     1051.02     50.65 o 
   1  15   7      248.29      270.84     24.51 o 
  -7   0   8     2909.56     3296.78     77.35 o 
  -6   0   8      168.61      167.92     17.17 o 
  -5   0   8     9417.78     8491.74    391.56 o 
  -4   0   8     1226.32     1193.90     32.69 o 
  -3   0   8    16119.99    15153.14     67.95 o 
  -2   0   8     2124.61     2152.94     39.22 o 
  -1   0   8     6706.08     6637.54    147.43 o 
   0   0   8    12416.37    12059.73    172.83 o 
   1   0   8     6534.55     7415.32    157.85 o 
   2   0   8    10378.57    12461.65    186.62 o 
   3   0   8      731.68      702.09     53.67 o 
   4   0   8     4993.34     5415.55    210.02 o 
   5   0   8       20.15       25.97     15.63 o 
   6   0   8     3609.77     3677.59     82.97 o 
  -7   1   8       41.63       43.67     18.27 o 
  -6   1   8     3256.36     3432.64     52.54 o 
  -5   1   8       11.69        9.45      4.66 o 
  -4   1   8     6213.61     5877.72    152.19 o 
  -3   1   8      535.25      575.66     11.49 o 
  -2   1   8    24197.12    21862.64    607.46 o 
  -1   1   8     1876.88     1704.54     25.18 o 
   0   1   8     2504.94     2655.01     37.47 o 
   1   1   8     4457.80     4483.47    214.95 o 
   2   1   8      970.83     1014.29     35.55 o 
   3   1   8     2670.06     2725.29     82.06 o 
   4   1   8      377.87      413.42     27.25 o 
   5   1   8     4082.27     3865.67    114.52 o 
   6   1   8        2.91        4.82      9.16 o 
  -7   2   8        1.60        4.71      4.55 o 
  -6   2   8        2.19        4.08      2.68 o 
  -5   2   8       76.84       74.01     16.14 o 
  -4   2   8      740.74      701.12     23.21 o 
  -3   2   8      424.75      380.89     14.84 o 
  -2   2   8        5.43        9.85      3.45 o 
  -1   2   8        1.39       12.83      8.21 o 
   0   2   8      115.99      103.00     10.61 o 
   1   2   8     1740.99     1928.19     34.80 o 
   2   2   8      209.22      205.07     25.13 o 
   3   2   8      137.93      177.27     50.24 o 
   4   2   8        2.78       19.04     19.62 o 
   5   2   8      197.13      204.45     53.00 o 
   6   2   8       36.21       24.66     12.64 o 
  -7   3   8       91.68       94.09     14.39 o 
  -6   3   8      109.62       94.86      9.10 o 
  -5   3   8      157.14      162.52     12.56 o 
  -4   3   8     2614.29     2604.91     47.41 o 
  -3   3   8      269.26      225.78     12.33 o 
  -2   3   8      654.55      650.24     15.58 o 
  -1   3   8     3441.84     3585.67     44.41 o 
   0   3   8      302.47      309.75     17.32 o 
   1   3   8      479.13      496.90     31.70 o 
   2   3   8      467.79      438.18     27.00 o 
   3   3   8      460.14      509.66     33.10 o 
   4   3   8      232.75      238.62     33.11 o 
   5   3   8      229.31      210.23     26.92 o 
   6   3   8        2.06        5.17      7.19 o 
  -7   4   8       17.91       18.48      9.46 o 
  -6   4   8      127.09      139.14     10.47 o 
  -5   4   8        5.89        8.41      4.68 o 
  -4   4   8      186.21      191.94     16.17 o 
  -3   4   8       21.50       34.01      8.30 o 
  -2   4   8      458.77      500.16     19.42 o 
  -1   4   8     1781.45     1828.51     24.44 o 
   0   4   8     1447.60     1523.56     23.35 o 
   1   4   8      643.40      678.45     38.62 o 
   2   4   8     1341.03     1258.42     57.15 o 
   3   4   8       31.97       38.35     16.54 o 
   4   4   8       71.68       85.13     25.48 o 
   5   4   8       36.92       29.08     12.02 o 
   6   4   8       80.36       58.37     26.52 o 
  -7   5   8       26.44       18.47     14.68 o 
  -6   5   8      560.64      564.80     17.45 o 
  -5   5   8        7.92       20.32      8.78 o 
  -4   5   8      683.60      578.62     25.01 o 
  -3   5   8       28.13       28.78      7.95 o 
  -2   5   8     3418.34     3015.74     74.67 o 
  -1   5   8     5973.49     5372.70    163.40 o 
   0   5   8     7762.26     7732.22     79.39 o 
   1   5   8    10640.96    10446.00    131.60 o 
   2   5   8     1579.22     1432.49     45.28 o 
   3   5   8     1851.94     1827.47     59.46 o 
   4   5   8       13.31       21.81      8.52 o 
   5   5   8     1308.04     1327.51     55.64 o 
   6   5   8       10.64        7.37      6.46 o 
  -7   6   8     1473.63     1686.03     50.36 o 
  -6   6   8        3.45        3.25      4.30 o 
  -5   6   8     2088.33     2169.33     64.09 o 
  -4   6   8      264.29      286.75     14.92 o 
  -3   6   8     4260.15     4311.62     70.47 o 
  -2   6   8     1218.17     1198.96     22.84 o 
  -1   6   8     9996.34     8720.92    435.29 o 
   0   6   8     2713.88     2584.80     54.25 o 
   1   6   8     8443.49     9033.36    368.52 o 
   2   6   8    21424.84    21054.07    298.06 o 
   3   6   8     1756.38     1724.26     65.68 o 
   4   6   8     3810.69     3951.97     89.18 o 
   5   6   8        3.80        6.83      8.62 o 
  -7   7   8       33.21       27.34      7.79 o 
  -6   7   8     1472.37     1481.85     53.42 o 
  -5   7   8       68.97       60.78     22.71 o 
  -4   7   8      420.16      391.06     20.97 o 
  -3   7   8      210.26      183.03      8.33 o 
  -2   7   8     5158.12     4800.39    166.48 o 
  -1   7   8     1872.09     1689.44     66.61 o 
   0   7   8     1764.64     1631.51     69.38 o 
   1   7   8     6066.98     5827.59    172.51 o 
   2   7   8     2271.41     2496.68     78.21 o 
   3   7   8      724.73      755.31     49.32 o 
   4   7   8       10.93       13.77      9.60 o 
   5   7   8     2730.18     2361.91    275.69 o 
  -6   8   8        9.43        9.87      6.08 o 
  -5   8   8       55.31       50.35     16.84 o 
  -4   8   8      224.30      182.30     14.97 o 
  -3   8   8      534.59      483.57     16.39 o 
  -2   8   8       75.86       85.43     10.11 o 
  -1   8   8      258.89      193.23     26.36 o 
   0   8   8      137.74      114.72     15.46 o 
   1   8   8        2.15       12.97      7.04 o 
   2   8   8      219.08      218.88     22.29 o 
   3   8   8      287.24      336.63     23.73 o 
   4   8   8       26.34       18.33     12.70 o 
   5   8   8       24.45       30.93     16.00 o 
  -6   9   8      169.66      179.64     10.68 o 
  -5   9   8        3.56        6.71      5.07 o 
  -4   9   8      217.72      189.61     29.15 o 
  -3   9   8      658.31      647.40     28.08 o 
  -2   9   8      607.41      497.78     26.67 o 
  -1   9   8      956.97      917.20     43.45 o 
   0   9   8       77.68       71.32     31.33 o 
   1   9   8     1249.35     1065.91     64.86 o 
   2   9   8      253.12      207.80     19.13 o 
   3   9   8      359.38      356.71     35.11 o 
   4   9   8        1.98        6.48      8.08 o 
   5   9   8      365.76      352.36     35.17 o 
  -6  10   8        7.94        6.28      4.60 o 
  -5  10   8       12.97       11.54      6.01 o 
  -4  10   8        9.79       10.56      9.63 o 
  -3  10   8       15.30       22.95     10.34 o 
  -2  10   8      261.44      251.36     17.28 o 
  -1  10   8       52.54       33.80     19.38 o 
   0  10   8      115.41      124.39     44.49 o 
   1  10   8      172.76      180.19     21.23 o 
   2  10   8      462.52      431.12     27.01 o 
   3  10   8       83.72       90.79     34.28 o 
   4  10   8       47.18       59.05     25.23 o 
  -5  11   8        4.41        6.28      5.43 o 
  -4  11   8      490.51      559.42     49.68 o 
  -3  11   8        2.57        5.72      6.54 o 
  -2  11   8     1483.84     1483.94     38.76 o 
  -1  11   8       95.69      130.01     52.85 o 
   0  11   8      501.80      546.05     30.59 o 
   1  11   8     2016.36     2092.51     50.98 o 
   2  11   8      161.96      177.98     21.18 o 
   3  11   8      208.02      199.42     24.09 o 
   4  11   8       64.42       51.79     28.92 o 
  -5  12   8      793.62      861.76     48.27 o 
  -4  12   8      236.24      213.78     21.91 o 
  -3  12   8     1894.05     1631.39     85.54 o 
  -2  12   8      962.73      849.72     42.68 o 
  -1  12   8     1503.13     1383.55     62.66 o 
   0  12   8     1029.14     1014.93     45.38 o 
   1  12   8     1247.82     1267.13     38.47 o 
   2  12   8     2760.43     2670.02    139.08 o 
   3  12   8       16.43       35.18     24.67 o 
  -4  13   8      200.74      206.33     19.64 o 
  -3  13   8       18.37       44.14     21.92 o 
  -2  13   8      829.13      850.08     46.23 o 
  -1  13   8      417.15      412.79     37.23 o 
   0  13   8      298.94      300.58     20.34 o 
   1  13   8      699.71      699.08     37.03 o 
   2  13   8       66.97       50.38     25.39 o 
   3  13   8      532.30      555.52     29.06 o 
  -3  14   8        9.04       10.71      9.15 o 
  -2  14   8        9.86       27.42     14.70 o 
  -1  14   8        8.14       10.52      8.00 o 
   0  14   8       30.89       25.41     22.53 o 
   1  14   8        9.90       19.48      8.55 o 
   2  14   8      118.93      117.75     26.02 o 
  -2  15   8      480.32      523.10     31.80 o 
  -1  15   8      294.29      329.87     25.42 o 
   0  15   8      182.63      203.31     28.62 o 
  -7   1   9      622.53      707.73     27.49 o 
  -6   1   9       87.85       80.53     28.03 o 
  -5   1   9      919.95      890.37     25.47 o 
  -4   1   9     1461.43     1353.92     27.02 o 
  -3   1   9      704.79      615.00     10.78 o 
  -2   1   9     1212.47     1037.51     15.05 o 
  -1   1   9     1656.77     1567.00     28.70 o 
   0   1   9      734.32      757.30     18.46 o 
   1   1   9     1184.38     1323.35     24.19 o 
   2   1   9     2865.39     2698.71    199.69 o 
   3   1   9        3.65        2.52      3.54 o 
   4   1   9     2415.17     2477.84     94.35 o 
   5   1   9        9.13       10.27      8.61 o 
   6   1   9     1073.07     1090.94     38.75 o 
  -7   2   9        9.60       14.62      5.67 o 
  -6   2   9      386.95      384.10     22.95 o 
  -5   2   9       54.82       57.77      9.22 o 
  -4   2   9     1897.75     1903.45     47.28 o 
  -3   2   9     1837.28     1822.65     36.20 o 
  -2   2   9     4637.80     4756.80     79.29 o 
  -1   2   9     3382.77     3621.05     54.65 o 
   0   2   9      129.75      133.24      8.57 o 
   1   2   9     3274.17     3547.11     48.80 o 
   2   2   9       14.75       21.29     10.08 o 
   3   2   9     2032.48     2298.08     53.63 o 
   4   2   9       68.97       85.39     24.24 o 
   5   2   9     1687.59     1800.87     68.99 o 
   6   2   9       33.58       33.54     14.79 o 
  -7   3   9        1.53        9.09      5.71 o 
  -6   3   9        7.06        8.84      4.45 o 
  -5   3   9        5.43        6.42      4.56 o 
  -4   3   9       75.45       87.05     14.09 o 
  -3   3   9      555.00      567.32     11.37 o 
  -2   3   9      170.31      143.72      7.99 o 
  -1   3   9      121.52      157.25     11.09 o 
   0   3   9        6.12       22.96      7.14 o 
   1   3   9     1102.45     1178.46     35.55 o 
   2   3   9      526.73      533.02     26.93 o 
   3   3   9        5.02        9.50      9.27 o 
   4   3   9       36.82       52.16     17.88 o 
   5   3   9       74.76       87.40     33.12 o 
   6   3   9       24.51       37.49     21.60 o 
  -7   4   9       64.64       63.67     22.19 o 
  -6   4   9      237.41      246.77     12.88 o 
  -5   4   9      974.31      974.19     33.33 o 
  -4   4   9     1563.05     1534.42     46.44 o 
  -3   4   9      981.81      970.82     18.42 o 
  -2   4   9     1238.13     1177.61     26.22 o 
  -1   4   9     7769.46     7887.59    220.62 o 
   0   4   9       17.22       23.07      6.85 o 
   1   4   9     4056.60     4547.57    131.19 o 
   2   4   9      251.35      255.31     21.78 o 
   3   4   9     1320.00     1360.81     48.73 o 
   4   4   9      507.82      537.25     28.96 o 
   5   4   9      560.13      549.36     31.11 o 
  -7   5   9      834.43      872.65     29.65 o 
  -6   5   9      359.41      376.36     14.95 o 
  -5   5   9      545.81      447.06     21.88 o 
  -4   5   9      534.35      505.96     16.02 o 
  -3   5   9     1153.68     1063.28     22.18 o 
  -2   5   9     3935.17     3404.52    160.52 o 
  -1   5   9     1228.52     1211.77     41.78 o 
   0   5   9     3184.80     2969.42     39.32 o 
   1   5   9      172.97      167.69     13.83 o 
   2   5   9     7669.99     7539.64    130.81 o 
   3   5   9      203.08      209.28     40.18 o 
   4   5   9     1793.74     1860.23     60.54 o 
   5   5   9      358.51      327.63     25.08 o 
  -7   6   9      118.00      142.28     15.99 o 
  -6   6   9       11.34       15.40      7.11 o 
  -5   6   9       29.37       50.29     20.08 o 
  -4   6   9       39.90       52.26     18.54 o 
  -3   6   9     1556.58     1437.58     47.10 o 
  -2   6   9       30.12       25.30      7.70 o 
  -1   6   9      123.07      133.71     12.28 o 
   0   6   9      412.01      442.33     21.50 o 
   1   6   9      967.97     1076.16     45.22 o 
   2   6   9     2470.93     2744.97    123.85 o 
   3   6   9      703.53      722.95     53.44 o 
   4   6   9      684.87      794.96     35.66 o 
   5   6   9        3.03        4.28      9.28 o 
  -6   7   9       91.07       86.79      9.23 o 
  -5   7   9      440.80      435.90     22.85 o 
  -4   7   9      709.73      753.74     29.03 o 
  -3   7   9     1126.50      961.67    115.00 o 
  -2   7   9      900.63      854.96     21.32 o 
  -1   7   9     2080.16     1885.74     87.70 o 
   0   7   9      872.44      907.49     41.59 o 
   1   7   9     2084.44     1882.12     56.29 o 
   2   7   9     1577.34     1494.75     62.92 o 
   3   7   9       36.96       59.06     23.82 o 
   4   7   9     1597.67     1594.69     55.92 o 
   5   7   9       23.50       29.40     12.54 o 
  -6   8   9      156.83      159.12     11.31 o 
  -5   8   9      188.99      211.88     15.01 o 
  -4   8   9     1314.73     1270.35     62.57 o 
  -3   8   9       10.40       16.24      8.98 o 
  -2   8   9     2044.86     2021.00    115.99 o 
  -1   8   9      250.99      210.03     14.34 o 
   0   8   9     1039.32      915.79     75.85 o 
   1   8   9     3834.31     3664.48     93.85 o 
   2   8   9     1066.48     1101.40     59.78 o 
   3   8   9      378.01      367.57     31.07 o 
   4   8   9      642.63      665.32     51.80 o 
   5   8   9     1381.96     1400.33     49.16 o 
  -6   9   9      136.30      126.73      9.38 o 
  -5   9   9       75.23       56.27     21.10 o 
  -4   9   9      305.29      279.65     27.10 o 
  -3   9   9      384.91      300.44     22.47 o 
  -2   9   9      342.00      304.11     19.57 o 
  -1   9   9      329.47      258.18     29.33 o 
   0   9   9      152.54      142.50     24.63 o 
   1   9   9      743.93      670.56     44.04 o 
   2   9   9       14.56       19.86     10.63 o 
   3   9   9       64.19       60.91     26.66 o 
   4   9   9        0.47        6.80     10.10 o 
  -5  10   9      630.01      617.93     30.65 o 
  -4  10   9       88.86       60.20     31.02 o 
  -3  10   9     4704.61     4288.64    123.05 o 
  -2  10   9      276.22      222.83     18.80 o 
  -1  10   9     1416.11     1302.28     85.24 o 
   0  10   9       85.89      111.89     18.98 o 
   1  10   9     3145.18     3128.59    152.19 o 
   2  10   9        9.55       18.14     10.67 o 
   3  10   9      669.25      630.25     35.33 o 
   4  10   9      334.43      300.70     23.08 o 
  -5  11   9      258.79      285.35     19.61 o 
  -4  11   9     1478.41     1507.60    130.90 o 
  -3  11   9       30.23       44.66     21.18 o 
  -2  11   9     2839.25     2878.85    159.90 o 
  -1  11   9       74.02       57.81     29.63 o 
   0  11   9     1710.98     1779.85     62.03 o 
   1  11   9        1.44        4.65      8.66 o 
   2  11   9     1532.42     1640.47     48.10 o 
   3  11   9       58.66       59.99     33.33 o 
  -4  12   9        4.63        6.50      5.47 o 
  -3  12   9      400.85      350.82     21.49 o 
  -2  12   9      159.59      174.33     15.97 o 
  -1  12   9      486.33      502.89     47.90 o 
   0  12   9       53.04       57.96     32.08 o 
   1  12   9      451.59      418.82     27.30 o 
   2  12   9      304.35      246.14     22.82 o 
   3  12   9       64.09       55.20     31.45 o 
  -4  13   9       25.16       23.01     15.13 o 
  -3  13   9      334.53      337.54     28.27 o 
  -2  13   9        8.37       11.58      9.64 o 
  -1  13   9      464.07      493.33     31.57 o 
   0  13   9       13.97       17.28     15.32 o 
   1  13   9     1285.42     1118.94    199.04 o 
   2  13   9      278.62      304.79     23.38 o 
  -3  14   9       86.59       83.37     39.66 o 
  -2  14   9      661.37      655.19     33.78 o 
  -1  14   9      137.02      150.49     20.95 o 
   0  14   9      622.28      594.45     40.29 o 
   1  14   9      131.05      138.43     18.58 o 
  -7   0  10       29.50       20.40     11.27 o 
  -6   0  10      747.96      793.14     36.01 o 
  -5   0  10      164.26      151.88      7.42 o 
  -4   0  10       50.12       54.39      4.95 o 
  -3   0  10      785.65      796.09     18.68 o 
  -2   0  10     1337.40     1280.06     50.69 o 
  -1   0  10      147.06      142.52      7.09 o 
   0   0  10     1076.99     1112.56     24.64 o 
   1   0  10       44.01       55.28     27.52 o 
   2   0  10     5058.13     5671.16    127.86 o 
   3   0  10      683.26      649.44     43.81 o 
   4   0  10      562.02      500.14     37.46 o 
   5   0  10       15.92       35.05     19.77 o 
  -7   1  10       76.18       73.78     13.64 o 
  -6   1  10      192.95      194.13     14.30 o 
  -5   1  10       49.10       54.92     15.79 o 
  -4   1  10     1279.64     1281.81     23.67 o 
  -3   1  10      519.30      527.72     11.62 o 
  -2   1  10      816.13      757.67     17.41 o 
  -1   1  10       40.60       55.45     14.18 o 
   0   1  10      396.37      419.87     22.33 o 
   1   1  10      234.66      355.37     63.48 o 
   2   1  10      163.12      172.41     16.96 o 
   3   1  10       89.24      104.86     33.35 o 
   4   1  10       27.32       44.81     17.92 o 
   5   1  10      161.85      173.04     37.36 o 
  -7   2  10      544.94      612.94     21.05 o 
  -6   2  10      141.59      142.08     12.10 o 
  -5   2  10     1502.80     1480.01     46.55 o 
  -4   2  10     1630.32     1641.53     39.49 o 
  -3   2  10     2946.81     2912.40     56.31 o 
  -2   2  10     9689.46     9148.79    253.44 o 
  -1   2  10      348.79      321.42     19.67 o 
   0   2  10     5327.24     5393.72    144.74 o 
   1   2  10      378.37      418.74     14.99 o 
   2   2  10     4508.88     4865.10     78.81 o 
   3   2  10       76.67      110.75     33.15 o 
   4   2  10     1560.01     1586.38     52.56 o 
   5   2  10     1188.11     1156.65     46.56 o 
  -7   3  10      124.45      149.84     10.75 o 
  -6   3  10     1360.34     1362.58     30.00 o 
  -5   3  10     1104.08     1149.11     37.15 o 
  -4   3  10     3985.73     3732.80     82.88 o 
  -3   3  10     4153.58     3726.20     97.67 o 
  -2   3  10     2611.86     2485.20     53.99 o 
  -1   3  10     6761.32     6620.51     85.46 o 
   0   3  10      156.28      144.11     16.98 o 
   1   3  10    20424.29    19890.23    235.33 o 
   2   3  10        1.40       11.50     11.29 o 
   3   3  10     7460.16     7952.41    198.36 o 
   4   3  10      634.13      636.79     38.75 o 
   5   3  10     3682.40     3842.19    128.30 o 
  -7   4  10      915.75     1085.52     34.45 o 
  -6   4  10      206.76      198.14     12.13 o 
  -5   4  10     1154.43     1247.20     25.73 o 
  -4   4  10     1929.20     1973.98     44.34 o 
  -3   4  10      800.04      864.28     13.57 o 
  -2   4  10     1650.31     1582.56     36.61 o 
  -1   4  10        6.53        8.67      4.12 o 
   0   4  10     6228.02     6453.35    193.31 o 
   1   4  10      310.95      321.40     19.01 o 
   2   4  10     3622.01     3973.52    206.28 o 
   3   4  10      126.96      148.15     45.10 o 
   4   4  10     5541.90     5687.48    128.58 o 
   5   4  10      901.86      986.40     41.53 o 
  -7   5  10        2.28        0.51      5.08 o 
  -6   5  10      293.89      294.99     13.69 o 
  -5   5  10      472.14      509.98     18.74 o 
  -4   5  10       28.28       20.09      4.19 o 
  -3   5  10      160.06      150.34      6.53 o 
  -2   5  10       58.20       52.03      9.50 o 
  -1   5  10     1824.39     1908.21     73.43 o 
   0   5  10      382.52      358.04     10.26 o 
   1   5  10     1047.06     1006.87     50.86 o 
   2   5  10       76.93      127.71     52.19 o 
   3   5  10      256.86      246.15     23.09 o 
   4   5  10      177.15      179.27     22.43 o 
   5   5  10      116.59      126.87     39.62 o 
  -6   6  10      317.00      316.12     18.18 o 
  -5   6  10       15.94       18.70      8.42 o 
  -4   6  10     1630.42     1454.40     51.31 o 
  -3   6  10       61.61       55.27      4.47 o 
  -2   6  10      273.64      246.17     14.58 o 
  -1   6  10        7.39        8.61      5.44 o 
   0   6  10     1096.74     1031.48     19.36 o 
   1   6  10       30.71       16.00      7.72 o 
   2   6  10       46.25       53.48     24.56 o 
   3   6  10      105.86       91.71     38.64 o 
   4   6  10       38.57       33.46     18.42 o 
   5   6  10       53.38       56.55     31.75 o 
  -6   7  10      225.88      219.93     13.83 o 
  -5   7  10        9.16       15.08      7.23 o 
  -4   7  10       28.69       24.26     10.48 o 
  -3   7  10       36.42       38.68     16.04 o 
  -2   7  10        0.80        7.43      3.79 o 
  -1   7  10       36.52       45.44     10.31 o 
   0   7  10       35.46       17.79      6.71 o 
   1   7  10      212.66      236.54     25.34 o 
   2   7  10       76.57       78.00     28.91 o 
   3   7  10        4.63        9.20      8.73 o 
   4   7  10        1.09        6.66      7.27 o 
  -6   8  10      138.11      148.51      8.67 o 
  -5   8  10      684.16      731.03     48.43 o 
  -4   8  10      370.78      371.83     17.96 o 
  -3   8  10     1052.25      822.85     78.18 o 
  -2   8  10     1269.87     1212.93     45.14 o 
  -1   8  10        4.89       16.15      8.82 o 
   0   8  10     1946.29     1803.61     61.79 o 
   1   8  10      830.32      751.11     46.89 o 
   2   8  10     1604.98     1513.95     68.34 o 
   3   8  10        2.40        7.19      7.29 o 
   4   8  10     1714.43     1748.38     74.07 o 
  -6   9  10      502.48      601.87     25.04 o 
  -5   9  10      612.71      618.65     24.51 o 
  -4   9  10     1368.54     1378.42     83.85 o 
  -3   9  10     6060.90     5595.90    321.36 o 
  -2   9  10     1301.67     1378.66     59.53 o 
  -1   9  10     2732.65     2725.90    134.31 o 
   0   9  10        1.96        7.47      4.98 o 
   1   9  10     5202.74     5135.88    126.06 o 
   2   9  10        1.82        1.78     11.30 o 
   3   9  10     1012.21     1023.99     50.86 o 
   4   9  10      267.21      291.50     22.23 o 
  -5  10  10      451.93      399.29     26.10 o 
  -4  10  10      590.54      516.50     34.54 o 
  -3  10  10      653.16      522.77     19.95 o 
  -2  10  10     1092.43      981.26     46.60 o 
  -1  10  10      195.88      151.01     24.07 o 
   0  10  10     1986.05     1919.95    116.30 o 
   1  10  10       62.45       66.09     28.81 o 
   2  10  10      731.39      698.35     28.57 o 
   3  10  10       21.71       27.49     16.12 o 
  -5  11  10        3.37        3.41      4.50 o 
  -4  11  10       51.37       51.32     27.77 o 
  -3  11  10       35.48       43.00      8.30 o 
  -2  11  10        0.67        5.89      5.81 o 
  -1  11  10        2.96        9.14      7.07 o 
   0  11  10      308.33      287.03     23.78 o 
   1  11  10       56.02       48.60     24.33 o 
   2  11  10       35.84       61.41     29.14 o 
   3  11  10        4.61        6.74     10.11 o 
  -4  12  10      467.59      512.89     27.48 o 
  -3  12  10       49.23       47.96     16.82 o 
  -2  12  10      149.93      191.78     18.37 o 
  -1  12  10        9.92        9.20      8.13 o 
   0  12  10     1353.18     1333.78     75.68 o 
   1  12  10       33.57       13.15      9.38 o 
   2  12  10      305.05      290.09     24.38 o 
  -3  13  10       55.58       41.27     21.06 o 
  -2  13  10       21.69       35.00     27.26 o 
  -1  13  10      123.82      113.39     22.60 o 
   0  13  10        2.75        6.16      9.81 o 
   1  13  10      132.13      127.43     19.27 o 
  -2  14  10      110.20      109.87     14.02 o 
  -1  14  10        0.44        1.84     10.68 o 
   0  14  10      326.38      361.55     50.07 o 
  -7   1  11      120.86      149.94      9.39 o 
  -6   1  11     1130.94     1037.20     57.77 o 
  -5   1  11      227.09      244.66      8.48 o 
  -4   1  11     1486.50     1402.85     20.65 o 
  -3   1  11      299.77      274.18      9.52 o 
  -2   1  11     3900.71     3834.85     90.74 o 
  -1   1  11      217.80      208.85     11.53 o 
   0   1  11     1567.88     1556.58     25.96 o 
   1   1  11      176.19      173.46     11.43 o 
   2   1  11     2200.84     2413.21     53.04 o 
   3   1  11     1206.93     1203.85     61.26 o 
   4   1  11      890.44      944.86     30.42 o 
   5   1  11      867.56      924.55     35.94 o 
  -7   2  11      326.48      354.70     14.42 o 
  -6   2  11      229.29      245.93     14.29 o 
  -5   2  11      820.60      799.00     17.17 o 
  -4   2  11       78.40       76.01      4.78 o 
  -3   2  11     1475.03     1376.05     37.78 o 
  -2   2  11        0.03        5.22      2.58 o 
  -1   2  11     2791.40     2595.20    115.74 o 
   0   2  11      628.96      677.70     32.07 o 
   1   2  11     2853.56     3004.36     72.29 o 
   2   2  11      460.16      487.95     23.47 o 
   3   2  11     2307.15     2438.61     59.99 o 
   4   2  11      389.76      360.28     28.17 o 
   5   2  11      799.18      815.59     31.26 o 
  -7   3  11        4.36        6.78      5.13 o 
  -6   3  11       11.62       22.61     10.91 o 
  -5   3  11       10.53       15.27      6.87 o 
  -4   3  11      197.37      191.68      8.24 o 
  -3   3  11      362.86      336.66     12.19 o 
  -2   3  11        4.73        7.18      3.97 o 
  -1   3  11        9.57       13.59      5.59 o 
   0   3  11      461.73      410.67     26.21 o 
   1   3  11      172.66      145.99     15.80 o 
   2   3  11      252.71      274.41     22.47 o 
   3   3  11      594.22      577.90     29.74 o 
   4   3  11       37.32       28.88     15.62 o 
   5   3  11        8.56       12.53      6.81 o 
  -7   4  11       23.00       20.58     11.80 o 
  -6   4  11      137.44      140.44      9.49 o 
  -5   4  11      590.97      582.28     20.94 o 
  -4   4  11      220.86      182.03      7.80 o 
  -3   4  11     1591.94     1406.96     35.59 o 
  -2   4  11        2.50       16.63      8.35 o 
  -1   4  11     5525.65     5497.88     93.00 o 
   0   4  11      477.76      454.76     21.27 o 
   1   4  11      281.32      244.43     15.61 o 
   2   4  11      661.55      616.96     34.07 o 
   3   4  11      727.83      716.71     38.19 o 
   4   4  11       48.96       51.39     22.03 o 
   5   4  11     1115.19     1236.64     41.10 o 
  -6   5  11       18.18       24.19     11.05 o 
  -5   5  11      467.03      466.40     17.76 o 
  -4   5  11     1024.16     1060.70     31.25 o 
  -3   5  11      461.35      408.05     12.09 o 
  -2   5  11      239.20      272.01     17.21 o 
  -1   5  11        0.58        5.95      9.76 o 
   0   5  11     3831.22     3945.78     70.34 o 
   1   5  11      189.75      151.45     16.04 o 
   2   5  11     2345.99     2305.72     96.09 o 
   3   5  11       67.69       81.63     25.38 o 
   4   5  11     2401.77     2471.37     92.33 o 
   5   5  11      325.11      357.96     31.33 o 
  -6   6  11       30.49       30.50     13.85 o 
  -5   6  11        6.08        9.43      5.36 o 
  -4   6  11       17.40       31.91      7.43 o 
  -3   6  11       72.24       86.67      6.48 o 
  -2   6  11       22.72       39.80     16.94 o 
  -1   6  11       12.82       22.73     23.91 o 
   0   6  11      108.67      122.61      6.74 o 
   1   6  11       20.51       17.92     10.42 o 
   2   6  11      691.65      722.45     38.97 o 
   3   6  11      256.00      313.66     27.64 o 
   4   6  11      121.76      122.57     34.08 o 
  -6   7  11      823.12      854.38     29.73 o 
  -5   7  11       22.10       21.99      9.73 o 
  -4   7  11     1832.46     1661.47     33.80 o 
  -3   7  11      119.20       92.37     11.85 o 
  -2   7  11     2091.09     2031.54     67.18 o 
  -1   7  11      246.04      205.23     14.26 o 
   0   7  11     2191.94     2188.95     76.14 o 
   1   7  11      294.56      276.49     18.92 o 
   2   7  11      563.12      521.04     31.05 o 
   3   7  11     1128.58     1146.85     39.85 o 
   4   7  11      103.05      113.98     40.25 o 
  -6   8  11       47.15       40.53     12.84 o 
  -5   8  11      922.40      984.88     43.70 o 
  -4   8  11        0.52        3.66      3.92 o 
  -3   8  11     2872.98     2677.74     58.54 o 
  -2   8  11      230.10      237.94     36.02 o 
  -1   8  11     3500.66     2681.67    340.82 o 
   0   8  11     1558.64     1520.81     68.06 o 
   1   8  11      306.08      279.83     18.27 o 
   2   8  11     1040.81     1046.47     47.02 o 
   3   8  11      489.78      449.91     33.91 o 
   4   8  11     1185.32     1304.48     49.16 o 
  -5   9  11        2.85        5.07      5.45 o 
  -4   9  11      462.60      443.66     27.02 o 
  -3   9  11      842.40      618.40    105.51 o 
  -2   9  11      105.26       91.45     34.16 o 
  -1   9  11      590.88      542.24     37.38 o 
   0   9  11       39.43       47.38     25.10 o 
   1   9  11      916.80      913.71     36.81 o 
   2   9  11       21.88       17.64      9.14 o 
   3   9  11       17.88       13.89      8.67 o 
  -5  10  11        8.42       13.20      7.10 o 
  -4  10  11      271.19      259.36     25.54 o 
  -3  10  11       56.61       60.43      9.15 o 
  -2  10  11     1261.89     1253.02    106.23 o 
  -1  10  11     1142.38     1108.41     86.84 o 
   0  10  11      473.73      478.41     30.86 o 
   1  10  11     1384.50     1356.58     34.85 o 
   2  10  11       12.20       18.37     13.47 o 
   3  10  11      453.90      457.14     25.93 o 
  -4  11  11      409.03      365.79     23.45 o 
  -3  11  11      455.56      419.38     22.99 o 
  -2  11  11      155.21      138.96     20.53 o 
  -1  11  11      466.15      507.17     31.65 o 
   0  11  11     1473.31     1240.14     84.77 o 
   1  11  11      401.81      514.70     33.31 o 
   2  11  11      365.17      335.11     35.39 o 
  -3  12  11      109.53       98.39     53.81 o 
  -2  12  11      320.42      289.94     32.72 o 
  -1  12  11        3.26       10.68     12.20 o 
   0  12  11      421.39      362.31     31.57 o 
   1  12  11       32.30       27.57     15.80 o 
   2  12  11      378.16      418.25     39.18 o 
  -2  13  11      352.50      356.21     22.43 o 
  -1  13  11      342.29      387.03     28.43 o 
   0  13  11      786.64      765.95     49.37 o 
   1  13  11      483.36      488.44     33.09 o 
  -7   0  12      156.52      189.04     22.58 o 
  -6   0  12     1551.98     1606.49     79.70 o 
  -5   0  12      186.73      191.87     12.55 o 
  -4   0  12     2357.47     2365.82    110.29 o 
  -3   0  12       41.10       49.50      9.19 o 
  -2   0  12    10329.23    10162.89    332.36 o 
  -1   0  12      104.01      118.96     42.15 o 
   0   0  12    14107.31    13979.44    210.84 o 
   1   0  12     4203.26     4189.28    170.46 o 
   2   0  12     5491.23     5517.83    261.50 o 
   3   0  12     2222.57     2344.94    100.43 o 
   4   0  12     1502.18     1547.45     85.63 o 
   5   0  12     1420.56     1416.00     70.69 o 
  -7   1  12      222.17      266.66     12.34 o 
  -6   1  12       39.79       33.79     15.36 o 
  -5   1  12      532.67      574.90     17.44 o 
  -4   1  12       80.05       70.38      5.39 o 
  -3   1  12     5010.08     4674.54    177.61 o 
  -2   1  12      123.42      106.45      6.84 o 
  -1   1  12     7775.91     7514.47    118.85 o 
   0   1  12     1940.33     2006.57     24.01 o 
   1   1  12     5923.47     6112.63    126.76 o 
   2   1  12     1165.55     1122.17    102.65 o 
   3   1  12      430.29      500.60     33.73 o 
   4   1  12     1024.51     1091.93     49.93 o 
   5   1  12      213.02      223.52     25.46 o 
  -6   2  12       34.40       33.12     18.64 o 
  -5   2  12       57.54       62.36      5.88 o 
  -4   2  12       30.55       36.16      5.91 o 
  -3   2  12      548.12      475.86     15.74 o 
  -2   2  12      102.68       92.36      8.31 o 
  -1   2  12       44.75       43.43     13.82 o 
   0   2  12     2535.20     2588.60     48.16 o 
   1   2  12       66.70       53.75     11.75 o 
   2   2  12      171.11      155.88     19.38 o 
   3   2  12      269.25      291.90     24.65 o 
   4   2  12       56.84       67.01     26.03 o 
  -6   3  12       52.60       59.68     11.26 o 
  -5   3  12      363.21      358.50     16.75 o 
  -4   3  12        1.24        3.56      1.42 o 
  -3   3  12      163.66      172.92     10.50 o 
  -2   3  12      573.13      530.27     24.67 o 
  -1   3  12     1243.70     1388.17     35.55 o 
   0   3  12      562.72      601.41     28.55 o 
   1   3  12       19.34       26.61     10.46 o 
   2   3  12      955.23      987.77     50.76 o 
   3   3  12       36.11       34.76     13.80 o 
   4   3  12       23.68       38.46     20.90 o 
  -6   4  12       16.67       24.71     18.19 o 
  -5   4  12       91.44       86.12      9.20 o 
  -4   4  12        3.10        7.60      2.94 o 
  -3   4  12      450.07      431.41     16.91 o 
  -2   4  12       66.65       53.07     19.80 o 
  -1   4  12      811.07      788.29     28.57 o 
   0   4  12      232.45      261.91     12.01 o 
   1   4  12      303.41      313.96     25.60 o 
   2   4  12        1.60        2.33      9.28 o 
   3   4  12       28.19       38.99     15.01 o 
   4   4  12       26.76       13.86      8.91 o 
  -6   5  12      228.91      226.99     15.95 o 
  -5   5  12      472.74      456.36     13.67 o 
  -4   5  12      302.90      323.16     16.52 o 
  -3   5  12     1386.70     1225.08     39.73 o 
  -2   5  12       68.79       57.61     18.88 o 
  -1   5  12     1276.62     1169.59     63.85 o 
   0   5  12       13.72       12.90      8.34 o 
   1   5  12     2654.10     2879.31    116.39 o 
   2   5  12      842.60      757.07     42.53 o 
   3   5  12      624.71      670.32     27.75 o 
   4   5  12     1087.87     1108.08     41.02 o 
  -6   6  12     1444.83     1691.73     72.28 o 
  -5   6  12       51.43       52.78     10.80 o 
  -4   6  12     4720.09     4021.01     75.68 o 
  -3   6  12       98.64       78.84      8.64 o 
  -2   6  12     2384.75     2311.93     92.17 o 
  -1   6  12      377.06      433.86     32.06 o 
   0   6  12     4191.85     3992.09    123.14 o 
   1   6  12     1686.19     1491.45     67.68 o 
   2   6  12     3015.10     2638.66    115.92 o 
   3   6  12     2184.79     1995.48     86.47 o 
   4   6  12     1216.04     1173.50     39.92 o 
  -6   7  12      248.83      299.70     16.80 o 
  -5   7  12      619.72      615.29     29.18 o 
  -4   7  12       50.56       79.54     28.47 o 
  -3   7  12      838.68      837.54     34.14 o 
  -2   7  12        0.64        0.76      4.80 o 
  -1   7  12     4381.46     4451.23    234.67 o 
   0   7  12      601.09      581.54     36.54 o 
   1   7  12      688.09      691.81     35.05 o 
   2   7  12      709.66      637.10     34.44 o 
   3   7  12      944.99      854.73     79.40 o 
   4   7  12      688.23      674.51     42.63 o 
  -5   8  12        2.61        9.05      5.04 o 
  -4   8  12        3.84       13.95      7.01 o 
  -3   8  12      147.70      118.38     12.90 o 
  -2   8  12       18.55       20.74     10.79 o 
  -1   8  12      157.05      148.18     23.89 o 
   0   8  12      335.61      337.52     16.35 o 
   1   8  12        3.23       13.69      8.24 o 
   2   8  12        7.63       16.71     12.09 o 
   3   8  12       38.75       28.04     16.57 o 
  -5   9  12      392.65      407.63     17.07 o 
  -4   9  12       32.43       27.61     16.31 o 
  -3   9  12       31.95       28.28     12.87 o 
  -2   9  12       94.99       86.88     15.46 o 
  -1   9  12      418.50      363.65     35.33 o 
   0   9  12      110.57      122.63     72.87 o 
   1   9  12       16.48       16.85     10.50 o 
   2   9  12      141.78      121.09     17.81 o 
   3   9  12      204.80      195.31     22.74 o 
  -4  10  12       86.79      101.07     11.97 o 
  -3  10  12        6.42        9.71      8.37 o 
  -2  10  12        4.32        9.01      8.66 o 
  -1  10  12      123.25      143.42     20.84 o 
   0  10  12      116.65       73.26     36.55 o 
   1  10  12        5.25        4.47      9.64 o 
   2  10  12      138.34      135.83     26.91 o 
  -4  11  12       53.54       45.64     30.49 o 
  -3  11  12      424.99      447.19     30.25 o 
  -2  11  12        1.38        1.67      3.87 o 
  -1  11  12      807.45      818.61     48.07 o 
   0  11  12       97.94      113.85     22.04 o 
   1  11  12      685.15      616.67     43.05 o 
   2  11  12      414.64      458.85     52.98 o 
  -3  12  12       80.05       58.82     36.49 o 
  -2  12  12      799.41      755.09     90.78 o 
  -1  12  12       43.29       34.78     26.53 o 
   0  12  12     1563.52     1510.28     65.75 o 
   1  12  12      198.52      194.99     28.73 o 
  -6   1  13      644.14      659.72     36.14 o 
  -5   1  13       12.16       16.86      9.17 o 
  -4   1  13      564.45      512.47     17.85 o 
  -3   1  13      958.71      944.11     30.42 o 
  -2   1  13     2334.21     2234.30     97.89 o 
  -1   1  13      142.76      150.03      7.00 o 
   0   1  13      870.55      850.40     23.54 o 
   1   1  13     1311.12     1190.97     52.36 o 
   2   1  13      534.31      491.15     23.91 o 
   3   1  13      746.50      785.11     27.74 o 
   4   1  13      155.98      163.75     22.68 o 
  -6   2  13       17.03       16.59     11.33 o 
  -5   2  13      288.52      249.04     13.34 o 
  -4   2  13        3.46        6.13      3.44 o 
  -3   2  13     1452.42     1226.78     40.35 o 
  -2   2  13      283.37      235.73     11.82 o 
  -1   2  13     2131.26     1977.97     48.60 o 
   0   2  13      718.42      639.13     16.21 o 
   1   2  13     1375.69     1330.05     43.96 o 
   2   2  13     1100.31     1085.86     48.21 o 
   3   2  13       23.79       18.28      9.66 o 
   4   2  13      871.69      858.38     34.12 o 
  -6   3  13        7.11        8.37      5.67 o 
  -5   3  13        1.79        4.73      3.50 o 
  -4   3  13      121.45      101.85      6.52 o 
  -3   3  13      165.78      157.48      9.34 o 
  -2   3  13       52.13       59.84     16.36 o 
  -1   3  13        0.30        3.10      4.48 o 
   0   3  13       73.64       86.06     13.68 o 
   1   3  13      366.05      298.88     37.48 o 
   2   3  13      137.72      121.17     19.96 o 
   3   3  13       49.30       44.19     19.00 o 
   4   3  13       29.43       12.26      9.49 o 
  -6   4  13       79.26       77.37      8.45 o 
  -5   4  13      347.16      360.47     13.50 o 
  -4   4  13      317.01      346.77     19.88 o 
  -3   4  13      665.85      670.18     31.01 o 
  -2   4  13      936.88      937.74     32.44 o 
  -1   4  13      985.70     1021.32     43.00 o 
   0   4  13      955.39      991.75     52.56 o 
   1   4  13      425.23      394.24     17.13 o 
   2   4  13     1134.92     1123.68     38.90 o 
   3   4  13       21.43       14.24      7.93 o 
   4   4  13      848.00      883.68     32.91 o 
  -6   5  13      773.24      728.94     30.59 o 
  -5   5  13      354.02      323.23     15.92 o 
  -4   5  13      991.07      936.21     30.29 o 
  -3   5  13      659.50      610.19     22.14 o 
  -2   5  13     1303.58     1221.46     54.48 o 
  -1   5  13     1235.15     1131.72     50.23 o 
   0   5  13      258.24      335.90     98.42 o 
   1   5  13     1382.85     1252.89     66.58 o 
   2   5  13      356.93      376.79     29.82 o 
   3   5  13     2633.27     2639.57    104.49 o 
   4   5  13       29.46       24.04      9.23 o 
  -6   6  13       94.08      117.94     16.84 o 
  -5   6  13        2.50        5.76      4.16 o 
  -4   6  13      410.03      442.63     18.19 o 
  -3   6  13       55.66       53.33      8.82 o 
  -2   6  13      122.85      158.82     18.94 o 
  -1   6  13       61.67       38.66     26.44 o 
   0   6  13       21.73       24.34     18.03 o 
   1   6  13        0.67        6.52      6.32 o 
   2   6  13       74.45       67.39     14.60 o 
   3   6  13       80.37       67.12     27.71 o 
  -5   7  13        7.85        9.72      5.21 o 
  -4   7  13      209.20      188.89     12.71 o 
  -3   7  13       48.77       57.96      9.68 o 
  -2   7  13      474.68      507.83     32.86 o 
  -1   7  13       10.13       11.09      7.25 o 
   0   7  13      539.05      474.19     41.06 o 
   1   7  13       20.25       19.72     14.29 o 
   2   7  13      549.85      431.19     29.32 o 
   3   7  13      414.31      467.18     26.20 o 
  -5   8  13      467.78      495.21     20.00 o 
  -4   8  13      161.59      152.29     15.73 o 
  -3   8  13      262.38      284.26     18.08 o 
  -2   8  13        2.70        6.94      8.85 o 
  -1   8  13     1465.83     1585.41     66.98 o 
   0   8  13       23.14       25.14     17.44 o 
   1   8  13      686.84      709.63     50.46 o 
   2   8  13     1153.64     1221.05     67.29 o 
   3   8  13     1039.34     1107.88     62.95 o 
  -4   9  13        0.35        3.04      5.04 o 
  -3   9  13      344.97      340.58     19.09 o 
  -2   9  13        2.37        8.93      9.09 o 
  -1   9  13       58.39       64.44     34.93 o 
   0   9  13      126.29       96.82     24.41 o 
   1   9  13      408.22      435.04     37.44 o 
   2   9  13      189.56      209.22     25.51 o 
  -4  10  13      192.06      219.51     15.60 o 
  -3  10  13      425.65      380.05     31.77 o 
  -2  10  13      990.11      668.59    231.06 o 
  -1  10  13      424.84      372.94     30.33 o 
   0  10  13     2476.19     2192.85    104.12 o 
   1  10  13       22.14       20.27     10.98 o 
   2  10  13      841.34      828.07     54.06 o 
  -3  11  13      685.51      844.54     56.55 o 
  -2  11  13      619.45      626.33     64.75 o 
  -1  11  13     1128.02     1128.61     74.05 o 
   0  11  13       25.68       25.34     23.24 o 
   1  11  13     1002.53      980.95     49.08 o 
  -1  12  13       90.47       86.59     30.83 o 
  -6   0  14      431.77      465.76     33.63 o 
  -5   0  14      149.83      164.34     21.63 o 
  -4   0  14      164.45      146.58     13.67 o 
  -3   0  14     1236.32     1258.77     37.31 o 
  -2   0  14      170.22      151.16     18.35 o 
  -1   0  14       67.07       96.09     40.60 o 
   0   0  14      761.06      783.23     45.22 o 
   1   0  14      790.66      765.80     34.63 o 
   2   0  14       13.64       12.70      9.27 o 
   3   0  14      105.16      106.49     51.36 o 
   4   0  14        2.33        9.35     10.99 o 
  -6   1  14      132.40      134.77     13.49 o 
  -5   1  14       22.06       23.38     18.30 o 
  -4   1  14       61.47       60.53      6.81 o 
  -3   1  14      114.11       97.18     12.38 o 
  -2   1  14       16.47       17.70      8.29 o 
  -1   1  14      452.25      424.79     21.18 o 
   0   1  14      146.91      145.78      9.65 o 
   1   1  14        2.91        2.60      3.36 o 
   2   1  14      344.51      342.52     21.50 o 
   3   1  14      140.94      117.80     20.08 o 
   4   1  14      177.83      208.12     25.54 o 
  -6   2  14      240.78      285.88     19.03 o 
  -5   2  14        2.41        5.74      4.67 o 
  -4   2  14     1353.84     1417.31     42.60 o 
  -3   2  14      828.83      802.04     21.75 o 
  -2   2  14      373.00      388.05     22.92 o 
  -1   2  14      940.35      909.23     27.23 o 
   0   2  14     1762.22     1845.55     58.46 o 
   1   2  14     1002.64     1092.25     41.47 o 
   2   2  14      600.62      598.43     31.94 o 
   3   2  14     1959.23     2132.54     72.94 o 
  -6   3  14       11.43       11.23      8.09 o 
  -5   3  14     1482.43     1553.54     62.76 o 
  -4   3  14      558.00      536.51     24.12 o 
  -3   3  14     4449.00     4231.37    165.07 o 
  -2   3  14      891.64      885.93     35.30 o 
  -1   3  14     1361.88     1407.42     52.85 o 
   0   3  14     4995.37     5038.79    150.45 o 
   1   3  14      760.41      887.92     38.56 o 
   2   3  14     2801.64     2880.46     49.31 o 
   3   3  14      268.62      310.70     21.36 o 
  -6   4  14      583.55      670.41     31.93 o 
  -5   4  14       22.61       26.12     13.11 o 
  -4   4  14     2306.77     2349.00    170.76 o 
  -3   4  14      733.60      776.70     26.36 o 
  -2   4  14     1034.69     1089.33     26.11 o 
  -1   4  14      903.36      856.99    171.78 o 
   0   4  14      495.43      415.44     24.32 o 
   1   4  14      723.26      816.58     48.47 o 
   2   4  14      442.60      439.38     30.99 o 
   3   4  14     1935.67     1960.02     79.61 o 
  -5   5  14      256.31      241.17     12.92 o 
  -4   5  14       64.67       87.65      8.60 o 
  -3   5  14      120.80      123.92     10.45 o 
  -2   5  14       96.25       90.22     18.53 o 
  -1   5  14       20.02       46.35     22.34 o 
   0   5  14      398.53      403.79     43.67 o 
   1   5  14       25.56       44.34     30.94 o 
   2   5  14      224.86      256.25     27.80 o 
   3   5  14       29.52       30.67     16.58 o 
  -5   6  14      174.53      172.20     11.30 o 
  -4   6  14       46.40       40.39     17.13 o 
  -3   6  14      262.82      242.92     17.34 o 
  -2   6  14       40.76       46.49     21.75 o 
  -1   6  14      298.28      296.57     31.87 o 
   0   6  14       53.04       42.59     21.72 o 
   1   6  14      615.33      626.40     37.38 o 
   2   6  14        5.02        9.44     10.97 o 
   3   6  14      151.81      146.67     18.13 o 
  -5   7  14        6.53        9.24      5.97 o 
  -4   7  14        4.04        5.41      4.53 o 
  -3   7  14        3.66       11.63      7.23 o 
  -2   7  14      168.37      156.21     14.77 o 
  -1   7  14       30.06       37.40     30.52 o 
   0   7  14       36.29       38.68     18.79 o 
   1   7  14       26.28       39.56     22.86 o 
   2   7  14      746.80      724.20     46.95 o 
  -4   8  14      758.49      749.77     28.05 o 
  -3   8  14      359.86      295.38     20.93 o 
  -2   8  14      597.95      571.33     36.43 o 
  -1   8  14      514.99      510.29     29.21 o 
   0   8  14      160.43      136.33     44.77 o 
   1   8  14     1105.35      990.45     55.86 o 
   2   8  14      212.78      194.65     24.33 o 
  -4   9  14      175.48      203.64     16.13 o 
  -3   9  14     1011.86     1163.80     84.79 o 
  -2   9  14      892.12      907.59     50.10 o 
  -1   9  14      783.92      829.16     45.72 o 
   0   9  14     1910.01     1949.23     92.85 o 
   1   9  14      330.49      282.26     25.93 o 
  -3  10  14      218.99      207.45     26.80 o 
  -2  10  14      272.60      265.54     27.06 o 
  -1  10  14      473.56      414.57     25.77 o 
   0  10  14      217.12      275.88     25.53 o 
   1  10  14      638.57      631.25     38.79 o 
  -2  11  14        1.59        6.07      7.44 o 
  -1  11  14        4.01        9.36      9.05 o 
  -5   1  15      197.82      179.59     16.99 o 
  -4   1  15      408.76      392.54     12.51 o 
  -3   1  15     1041.77     1040.64     33.69 o 
  -2   1  15       64.00       64.37     26.38 o 
  -1   1  15     1138.67     1198.63     27.72 o 
   0   1  15       11.89        9.53      6.25 o 
   1   1  15      509.32      503.81     26.39 o 
   2   1  15        9.32       16.12      9.87 o 
   3   1  15      794.76      727.41     33.90 o 
  -5   2  15      332.99      367.30     26.60 o 
  -4   2  15      701.61      716.03     32.56 o 
  -3   2  15      388.70      406.29     21.81 o 
  -2   2  15      614.72      633.59     27.08 o 
  -1   2  15        9.37       14.36      7.47 o 
   0   2  15     2405.11     2426.26    112.28 o 
   1   2  15       70.28       76.27     14.40 o 
   2   2  15      711.44      822.91     42.40 o 
   3   2  15      312.44      311.61     22.58 o 
  -5   3  15       27.98       23.01     23.75 o 
  -4   3  15       16.33       26.03     15.90 o 
  -3   3  15      270.37      239.02     14.86 o 
  -2   3  15        4.64        3.78      6.26 o 
  -1   3  15       85.61      112.33     11.72 o 
   0   3  15      167.92      140.77     12.17 o 
   1   3  15        0.29        5.45      6.57 o 
   2   3  15       20.44       15.31      9.19 o 
   3   3  15       51.75       25.48     20.71 o 
  -5   4  15       10.85       10.07      5.91 o 
  -4   4  15      232.02      214.65     15.58 o 
  -3   4  15      423.69      430.19     18.30 o 
  -2   4  15      133.37      125.56     12.98 o 
  -1   4  15      650.55      750.12     26.71 o 
   0   4  15     1344.95     1248.58     80.61 o 
   1   4  15       15.65       26.35     12.64 o 
   2   4  15      713.38      707.07     36.48 o 
   3   4  15        4.97        4.30      9.24 o 
  -5   5  15       30.61       29.26     18.77 o 
  -4   5  15      667.93      647.06     37.38 o 
  -3   5  15      247.62      261.71     14.22 o 
  -2   5  15       75.42       66.60     22.79 o 
  -1   5  15      533.46      546.55     30.56 o 
   0   5  15      255.23      249.48     35.74 o 
   1   5  15      741.61      710.94     52.08 o 
   2   5  15        0.28        4.91      6.26 o 
  -5   6  15        3.21        7.05      3.83 o 
  -4   6  15      352.41      353.70     19.39 o 
  -3   6  15       61.45       96.74     11.89 o 
  -2   6  15        1.75        6.59      6.14 o 
  -1   6  15      192.38      213.65     22.94 o 
   0   6  15      105.99      113.24     52.55 o 
   1   6  15       14.50       22.24     23.74 o 
   2   6  15       20.76       28.04     21.26 o 
  -4   7  15       44.30       62.58      8.69 o 
  -3   7  15      983.66     1007.27     77.20 o 
  -2   7  15       17.72       16.28     15.32 o 
  -1   7  15     1635.46     1710.95     89.30 o 
   0   7  15        9.64       10.03     12.15 o 
   1   7  15      938.04      894.86     56.94 o 
   2   7  15        6.15        5.76     13.49 o 
  -4   8  15      640.44      680.44     34.58 o 
  -3   8  15      127.82       97.70     18.58 o 
  -2   8  15     1055.46     1094.21    110.14 o 
  -1   8  15        3.82        5.23      9.23 o 
   0   8  15     1270.39     1205.06     63.55 o 
   1   8  15      182.67      137.03     64.87 o 
  -3   9  15       45.87       39.73     30.26 o 
  -2   9  15       63.55       38.75     30.04 o 
  -1   9  15      262.18      263.51     20.08 o 
   0   9  15       94.73      100.92     21.32 o 
  -1  10  15      333.88      314.23     37.96 o 
  -5   0  16     1186.44     1279.33     69.76 o 
  -4   0  16      506.18      589.09     30.88 o 
  -3   0  16      663.96      675.22     38.65 o 
  -2   0  16      118.49      136.23     15.84 o 
  -1   0  16     4130.76     4097.22     74.56 o 
   0   0  16       48.33       35.99     30.21 o 
   1   0  16     2801.63     2827.60    199.48 o 
   2   0  16      159.81      131.24     96.71 o 
  -5   1  16      227.51      252.11     18.25 o 
  -4   1  16      262.04      283.79     15.19 o 
  -3   1  16       87.18       83.40      9.41 o 
  -2   1  16      370.73      343.66     19.91 o 
  -1   1  16      451.13      432.39     23.58 o 
   0   1  16     2626.29     2176.75    277.38 o 
   1   1  16       10.19       10.32     11.36 o 
   2   1  16     2106.37     2098.17     84.79 o 
  -5   2  16       56.15       42.55     30.52 o 
  -4   2  16       24.44       24.56     15.62 o 
  -3   2  16        1.89        4.53      3.46 o 
  -2   2  16      259.68      261.66     15.99 o 
  -1   2  16        2.71       17.54      7.10 o 
   0   2  16       81.45       94.07     27.90 o 
   1   2  16      105.44      106.00     35.42 o 
   2   2  16        8.01       25.29     19.57 o 
  -5   3  16       25.93       27.83     25.12 o 
  -4   3  16      290.13      332.53     17.91 o 
  -3   3  16       35.04       30.49     16.47 o 
  -2   3  16       79.11       76.50     20.40 o 
  -1   3  16      142.62      172.60     13.98 o 
   0   3  16      143.15      154.83     22.13 o 
   1   3  16      201.60      219.79     23.94 o 
   2   3  16       97.00       96.06     55.76 o 
  -4   4  16       96.85       90.08     14.18 o 
  -3   4  16        6.87        7.30      3.57 o 
  -2   4  16      181.94      143.10     11.39 o 
  -1   4  16      191.40      195.24     12.12 o 
   0   4  16       61.26       56.00     23.93 o 
   1   4  16      121.61      154.34     31.37 o 
   2   4  16        2.37        4.69      4.22 o 
  -4   5  16      584.04      661.29     25.03 o 
  -3   5  16      390.19      438.24     19.02 o 
  -2   5  16      781.50      771.23     31.10 o 
  -1   5  16      101.35      116.50     21.30 o 
   0   5  16     1676.24     1761.77     86.52 o 
   1   5  16        0.32        7.10     12.22 o 
  -4   6  16      714.93      748.94     28.95 o 
  -3   6  16     1094.12     1083.73     70.63 o 
  -2   6  16      167.83      161.26     14.45 o 
  -1   6  16     3071.35     3220.34     49.59 o 
   0   6  16        0.65        4.08     11.85 o 
   1   6  16     1603.06     1685.34     69.87 o 
  -3   7  16       97.05      133.61     15.30 o 
  -2   7  16      435.59      481.12     22.75 o 
  -1   7  16      186.83      195.19     20.41 o 
   0   7  16     1489.80     1619.16     66.18 o 
   1   7  16       89.19       87.53     69.43 o 
  -2   8  16       77.22       62.62     12.61 o 
  -1   8  16       78.10       62.21     36.50 o 
   0   8  16       90.20      133.29     25.92 o 
  -4   1  17        8.63       11.71      5.35 o 
  -3   1  17      162.77      182.76     12.32 o 
  -2   1  17       60.41       64.02     23.63 o 
  -1   1  17      892.15      984.27     41.12 o 
   0   1  17       77.49       88.55     16.96 o 
   1   1  17      481.81      488.35     36.69 o 
  -4   2  17      119.59      111.67      8.95 o 
  -3   2  17       50.43       42.88     21.36 o 
  -2   2  17      642.47      628.85     25.14 o 
  -1   2  17        5.18        5.62      6.74 o 
   0   2  17      489.31      572.12     29.61 o 
   1   2  17       94.07       62.39     40.19 o 
  -4   3  17        4.12        1.42      3.79 o 
  -3   3  17       10.17        5.55      5.81 o 
  -2   3  17       52.57       31.38     15.31 o 
  -1   3  17       14.39       19.53     12.10 o 
   0   3  17        2.01        3.64      9.51 o 
   1   3  17      259.51      259.25     26.24 o 
  -4   4  17      333.59      392.12     18.21 o 
  -3   4  17        7.06       15.10      8.49 o 
  -2   4  17      781.08      768.46     28.58 o 
  -1   4  17      397.70      433.18     22.72 o 
   0   4  17      861.92      876.02     34.10 o 
   1   4  17      103.38       95.26     46.79 o 
  -3   5  17      715.78      783.42     31.63 o 
  -2   5  17      311.43      340.98     14.89 o 
  -1   5  17      568.72      594.50     26.06 o 
   0   5  17      518.74      500.66     53.59 o 
  -2   6  17        1.24        5.81      5.14 o 
  -1   6  17      165.41      184.74     16.50 o 
   0   6  17       38.52       25.39     16.70 o 
  -3   0  18      253.52      229.66     16.19 o 
  -2   0  18      277.34      294.33     19.67 o 
  -1   0  18       11.41        7.36      7.12 o 
   0   0  18      322.64      372.17     37.57 o 
  -3   1  18       42.78       43.81     13.28 o 
  -2   1  18       21.69       20.68     12.13 o 
  -1   1  18       10.54       15.92     10.41 o 
   0   1  18       25.51       26.30     23.71 o 
  -3   2  18      573.73      684.92     23.20 o 
  -2   2  18      162.34      174.50      9.88 o 
  -1   2  18      901.84     1019.40     36.39 o 
   0   2  18       31.99       31.54     27.02 o 
  -2   3  18     1935.83     2189.64    105.74 o 
  -1   3  18      511.08      523.46     26.64 o 
  -2   4  18       54.39       41.31     26.35 o 
  -1   4  18      887.78      963.04     41.31 o 
                                                 
